# Supplementary material for: Multidrug efflux pumps and innate azole resistance of Mucor lusitanicus
Source: J Antimicrob Chemother. 2025 Sep 30;80(11):3065–78. doi: 10.1093/jac/dkaf343 (PMC12596049; doi:10.1093/jac/dkaf343)
Supplement: dkaf343_Supplementary_Data [file dkaf343_supplementary_data.zip]

Archive with 4 entries (4 files):
- JAC_MlusPDR Supplementary File 1_2_Figures and Tables_Revision_250730.docx
- JAC_MlusPDR Supplementary File 3_Revision.xlsx
- JAC_MlusPDR Supplementary File 4_Revision.xlsx
- JAC_MlusPDR Supplementary File 5_Revision.xlsx
