# Supplementary material for: Multidrug efflux pumps and innate azole resistance of Mucor lusitanicus
Source: J Antimicrob Chemother. 2025 Sep 30;80(11):3065–78. doi: 10.1093/jac/dkaf343 (PMC12596049; doi:10.1093/jac/dkaf343)
Supplement: dkaf343_Supplementary_Data [file dkaf343_supplementary_data.zip › JAC_MlusPDR Supplementary File 3_Revision.xlsx]

## Sheet: Significant-DEGs_VRC
Normalised counts calculated from raw data counts (ordered from most up to most downregulated genes) of three biological replicates of logarithmic CBS277.49 cells incubated in the absence (UT1-3) or presence (VRC1-3) of 4.0 mg/L voriconazole for 80 min at 30˙C. DEGs of all MFS, ABC and PDR ABC transporters are highlighted in red (upregulated) and blue (downregulated), respectively.
Mucor lusitanicus CBS277.49 v2 model name	log2FoldChange	pvalue	padj	UT1	UT2	UT3	VRC1	VRC2	VRC3	Gene name
Genemark1.6363_g	6.16788	4.86698e-08	4.55417e-06	2.15592	22.4091	1.27878	933.532	429.157	514.792
Mucci1.fgeneshMC_pm.6_hash_197	5.53738	9.12223e-12	2.02074e-09	6.46776	36.6694	6.39389	1011.87	585.214	721.177
estExt_Genewise1.C_010340	5.08253	1.03456e-10	1.82225e-08	577.786	1535.02	405.373	45614.7	11171.4	28551.9
Mucci1.e_gw1.11.92.1	4.97982	4.64001e-09	5.87059e-07	2.15592	2.03719	0	30.4649	53.1258	55.2954
gw1.11.323.1	4.58232	0.000128576	0.0046951	0	1.0186	1.27878	16.3205	23.2426	14.0186
Mucci1.e_gw1.7.232.1	4.33748	1.51169e-15	6.46643e-13	4.31184	9.16736	0	89.2187	77.1985	120.715
fgenesh1_pg.10_hash_47	4.15719	1.26726e-09	1.8361e-07	3.23388	7.13017	0	96.8349	31.5435	66.1987
Genemark1.7746_g	3.94363	1.19112e-05	0.000604512	1.07796	3.05579	1.27878	9.7923	34.8638	39.7192
fgenesh1_pg.04_hash_244	3.82416	9.95202e-60	8.9399e-56	74.3792	138.529	107.417	1790.9	1271.7	1481.29
fgenesh1_kg.11_hash_14_hash_3347_0_CCIB5177.g1_CCIA_CCIB_EXTA	3.73592	2.62651e-34	4.7188e-31	12.9355	17.3161	24.2968	211.078	240.726	264.795
Genemark1.9578_g	3.35426	5.9478e-12	1.40603e-09	15.0914	9.16736	5.11511	143.62	56.4462	105.139
fgenesh1_pg.05_hash_310	3.23871	2.11081e-07	1.73958e-05	3.23388	8.14876	1.27878	30.4649	42.3347	50.6226
Genemark1.4014_g	3.18889	9.14454e-06	0.000494852	1.07796	5.09298	2.55756	25.0248	31.5435	24.1431
fgenesh1_kg.01_hash_242_hash_1635_1_CCIA_CCIB_EXTA	3.14875	2.44646e-51	1.09883e-47	86.2368	151.771	120.205	1082.59	998.6	1099.68
e_gw1.04.1552.1	3.10538	6.73733e-06	0.000385487	5.3898	8.14876	3.83634	93.5708	43.1647	15.5762	MFS2
fgenesh1_pm.07_hash_120	3.10043	0.000271251	0.0087335	157.382	493	89.5145	3671.02	1059.2	1619.14
fgenesh1_kg.04_hash_355_hash_1734_1_CCIA_CCIB_EXTA	3.05585	6.52337e-06	0.000375638	4.31184	13.2417	2.55756	104.451	43.9948	23.3643	MFS3
fgenesh1_kg.06_hash_23_hash_7_1_CCIA_CCIB_EXTA	2.98423	5.65507e-05	0.00224776	251.165	1032.86	223.786	5024.54	2761.71	4148.71
gw1.02.695.1	2.95404	0.00133514	0.0293959	0	5.09298	1.27878	23.9367	11.6213	15.5762
gw1.01.1284.1	2.82665	3.06352e-32	4.5866e-29	36.6506	35.6508	44.7572	293.769	254.008	278.813
fgenesh1_pg.04_hash_915	2.81661	2.04894e-05	0.000963646	6.46776	4.07438	1.27878	35.9051	24.0726	25.7007
fgenesh1_pg.01_hash_898	2.77819	0.000121634	0.00445973	9.70164	10.186	0	79.4264	43.1647	17.9126
Genemark1.3189_g	2.66011	0.000295945	0.00923082	84.0808	75.3761	149.617	388.428	1289.13	274.141
fgenesh1_pg.06_hash_745	2.64661	1.80151e-05	0.000860795	10.7796	10.186	2.55756	82.6905	45.655	22.5854
fgenesh1_pg.04_hash_230	2.60843	2.40567e-07	1.94686e-05	18.3253	30.5579	37.0846	93.5708	342.828	85.6689
Genemark1.9441_g	2.59647	8.98814e-12	2.02074e-09	22.6372	19.3533	12.7878	88.1307	152.737	92.6782
e_gw1.03.171.1	2.5885	0.000133969	0.00483312	7.54572	6.11157	2.55756	33.729	51.4657	14.0186
estExt_fgenesh1_pm.C_020089	2.58747	3.93796e-13	1.26338e-10	80.847	255.667	92.072	700.693	992.789	889.399
Mucci1.fgeneshMC_pg.1_hash_615	2.5741	1.20737e-26	1.35573e-23	80.847	83.5248	102.302	390.604	652.452	538.936
Genemark1.11688_g	2.5042	5.3039e-11	9.92602e-09	10.7796	21.3905	11.509	79.4264	83.0091	88.0054
e_gw1.07.660.1	2.50048	4.41925e-13	1.32327e-10	33.4167	57.0414	19.1817	228.487	161.038	238.315
estExt_Genewise1Plus.C_100345	2.48257	0.0018309	0.0375502	3.23388	6.11157	1.27878	26.1128	26.5629	8.56689
Mucci1.e_gw1.2.1454.1	2.47839	0.0011666	0.0266655	0	7.13017	5.11511	29.3769	14.9416	24.1431
Genemark1.6673_g	2.47689	3.31554e-48	9.92783e-45	2846.89	2734.93	3103.6	18771.8	12856.5	16720.2
Mucci1.estExt_fgeneshMC_kg.C_100020	2.43114	1.35507e-07	1.15929e-05	28.0269	85.562	19.1817	193.67	359.43	168.223
e_gw1.06.26.1	2.41389	0.00411091	0.0698078	24.7931	163.994	30.6907	401.484	325.396	444.7	PDR6
Mucci1.estExt_Genewise1.C_80067	2.39773	6.70907e-05	0.00259774	20.4812	5.09298	3.83634	76.1623	49.8055	31.1523
fgenesh1_kg.01_hash_408_hash_1751_1_CCIA_CCIB_EXTA	2.39615	0.000894732	0.0216641	2645.31	5467.82	1492.33	27455.4	7960.58	15149.4
e_gw1.01.1973.1	2.3615	0.00237892	0.045327	87.3147	40.7438	33.2482	490.703	251.518	88.0054	MFS4
fgenesh1_kg.02_hash_302_hash_1187_1_CCIA_CCIB_EXTA	2.23732	0.00183923	0.0375752	3.23388	3.05579	6.39389	16.3205	28.2231	14.0186
fgenesh1_pg.03_hash_945	2.22485	9.55408e-08	8.58243e-06	49.5861	33.6137	15.3453	200.198	177.64	87.2266
e_gw1.03.1951.1	2.20612	1.13204e-05	0.000577788	17.2474	25.4649	3.83634	87.0426	84.6693	47.5073
fgenesh1_kg.08_hash_6_hash_0_0_EXTA655.b0_CCIA_CCIB_EXTA	2.19615	1.02906e-05	0.000543768	12.9355	14.2603	17.9029	44.6094	117.873	42.8345
Mucci1.fgeneshMC_pg.9_hash_309	2.18531	0.000175768	0.00612641	24.7931	15.2789	7.67267	105.539	92.1401	21.8066
e_gw1.03.1050.1	2.1849	1.24489e-38	2.79571e-35	420.404	458.368	455.245	2207.62	1655.2	2203.25
fgenesh1_kg.05_hash_167_hash_2137_1_CCIA_CCIB_EXTA	2.1582	0.000364488	0.0107704	3.23388	5.09298	15.3453	42.4333	37.3541	23.3643
fgenesh1_kg.08_hash_43_hash_10_1_CCIA_CCIB_EXTA	2.13518	2.34991e-31	3.0156e-28	6725.39	6358.07	6129.19	34714.8	21706.9	27981.8
gw1.08.1058.1	2.11389	7.62535e-09	9.01296e-07	84.0808	52.967	92.072	205.638	542.05	240.652
fgenesh1_kg.03_hash_8_hash_322_1_CCIA_CCIB_EXTA	2.10561	1.07694e-09	1.61236e-07	194.033	400.308	163.684	696.341	1577.17	992.981
Genemark1.5362_g	2.09991	0.000629464	0.016582	9.70164	17.3161	5.11511	84.8666	33.2037	22.5854
Mucci1.fgeneshMC_pg.6_hash_131	2.04968	3.56545e-05	0.00155478	15.0914	30.5579	6.39389	58.7538	104.592	55.2954
estExt_Genewise1.C_090458	2.04392	0.000755458	0.0191163	14.0135	23.4277	3.83634	99.011	48.1453	26.4795
fgenesh1_kg.01_hash_41_hash_2761_1_CCIA_CCIB_EXTA	2.03296	0.00143921	0.031078	6.46776	8.14876	3.83634	40.2572	19.0921	17.9126
fgenesh1_kg.07_hash_218_hash_947_2_CCIA_CCIB_EXTA	2.02197	2.89443e-10	4.7274e-08	39.8845	96.7666	51.1511	245.895	210.013	309.966
Mucci1.estExt_Genewise1Plus.C_11331	2.00909	1.93708e-05	0.000920676	15.0914	47.874	14.0666	68.5461	144.436	99.6875
fgenesh1_kg.01_hash_316_hash_2042_1_CCIA_CCIB_EXTA	1.97881	0.00166823	0.035392	71.1453	210.849	93.3508	249.16	703.087	528.032
Genemark1.4040_g	1.95951	0.000216194	0.00730103	8.62368	20.3719	3.83634	45.6974	37.3541	47.5073
fgenesh1_kg.04_hash_245_hash_1668_1_CCIA_CCIB_EXTA	1.94551	0.00042168	0.0119872	5.3898	10.186	6.39389	23.9367	30.7134	30.3735
fgenesh1_kg.01_hash_140_hash_1210_1_CCIA_CCIB_EXTA	1.937	1.41332e-05	0.000713252	75.4572	33.6137	37.0846	244.807	242.387	73.9868	MFS5
e_gw1.03.1965.1	1.92285	0.000217979	0.00730635	15.0914	13.2417	6.39389	65.282	42.3347	26.4795
e_gw1.03.1381.1	1.91851	4.73751e-10	7.33742e-08	50.6641	67.2273	25.5756	175.173	180.96	191.587
fgenesh1_kg.03_hash_49_hash_2170_1_CCIA_CCIB_EXTA	1.89306	0.00041683	0.0118869	22.6372	15.2789	11.509	103.363	57.2763	24.9219
e_gw1.05.249.1	1.87283	0.000471236	0.0131056	58.2098	23.4277	11.509	171.909	122.023	49.8437
Mucci1.estExt_fgeneshMC_pm.C_100102	1.86245	1.00481e-12	2.73522e-10	674.803	780.244	588.238	3371.81	1504.96	2557.61
fgenesh1_kg.01_hash_102_hash_1147_1_CCIA_CCIB_EXTA	1.84541	3.19608e-05	0.0014143	12.9355	9.16736	12.7878	40.2572	42.3347	42.0557
fgenesh1_kg.02_hash_39_hash_1072_1_CCIA_CCIB_EXTA	1.83986	0.00114144	0.0264732	6.46776	29.5393	10.2302	33.729	85.4994	47.5073
Genemark1.8356_g	1.8349	0.000778001	0.0194133	8.62368	19.3533	3.83634	47.8735	35.6939	32.71
fgenesh1_kg.07_hash_70_hash_105_1_CCIA_CCIB_EXTA	1.83437	8.26941e-26	8.25379e-23	1745.22	1691.89	2111.26	7744.62	5464.49	6573.92
fgenesh1_kg.01_hash_397_hash_2753_1_CCIA_CCIB_EXTA	1.82632	2.59603e-05	0.00118376	9.70164	20.3719	15.3453	52.2256	67.2374	42.0557
gw1.06.228.1	1.77409	1.45353e-23	1.08809e-20	355.727	450.219	393.864	1515.63	1139.72	1450.92
gw1.01.2133.1	1.76807	0.000658442	0.0169994	52.82	29.5393	12.7878	120.772	161.868	43.6133	MFS6
estExt_Genewise1Plus.C_041324	1.75325	2.91091e-05	0.00130743	57.1319	67.2273	17.9029	232.839	137.795	113.706
Genemark1.2683_g	1.71647	0.00130039	0.0287718	16.1694	11.2046	3.83634	43.5213	31.5435	29.5947
Genemark1.1265_g	1.70968	4.75402e-05	0.00197314	8.62368	26.4835	20.4605	66.37	58.9365	56.853
estExt_Genewise1Plus.C_040671	1.69063	0.00137028	0.0299512	19.4033	41.7624	11.509	122.948	79.6888	35.0464
e_gw1.11.379.1	1.68525	8.25685e-09	9.38877e-07	121.809	107.971	71.6116	402.572	210.843	359.81
Mucci1.estExt_Genewise1Plus.C_31024	1.65195	2.2568e-12	5.79224e-10	4098.4	2522.04	3892.6	13452.4	7978.84	11605	PDR1
fgenesh1_kg.08_hash_120_hash_1386_1_CCIA_CCIB_EXTA	1.60881	1.40948e-11	3.01461e-09	1544.72	1956.72	1612.54	6872.02	3394.24	5334.84
fgenesh1_kg.04_hash_105_hash_719_1_CCIA_CCIB_EXTA	1.60057	9.05367e-07	6.50633e-05	241.463	225.11	126.599	867.162	587.705	348.906
fgenesh1_kg.04_hash_311_hash_515_1_CCIA_CCIB_EXTA	1.57375	3.93783e-07	3.05324e-05	326.622	154.827	377.24	687.637	1153	711.052
fgenesh1_pm.01_hash_453	1.55436	0.000774288	0.0193745	46.3523	23.4277	20.4605	125.124	100.441	41.2769
estExt_fgenesh1_pm.C_030371	1.5322	9.42098e-06	0.000506759	209.124	423.736	230.18	427.597	1146.36	922.888
fgenesh1_kg.06_hash_78_hash_1276_1_CCIA_CCIB_EXTA	1.52949	0.000587795	0.0157148	14.0135	10.186	15.3453	40.2572	39.8444	33.4888
fgenesh1_kg.01_hash_273_hash_2889_0_CCIA10749.g1_CCIA_CCIB_EXTA	1.51888	5.58807e-06	0.000328089	24.7931	26.4835	25.5756	87.0426	63.917	70.0928
estExt_Genewise1.C_080386	1.5164	1.03418e-07	9.10788e-06	62.5217	102.878	62.6601	205.638	274.76	174.453
e_gw1.03.1844.1	1.51428	2.34034e-15	9.14054e-13	121.809	129.362	149.617	381.9	343.658	416.663
Genemark1.1680_g	1.50733	3.80362e-11	7.26977e-09	74.3792	60.0971	63.9389	196.934	175.149	192.366
e_gw1.04.1556.1	1.50046	0.000415081	0.0118748	16.1694	29.5393	20.4605	69.6341	80.5189	38.1616
Mucci1.gw1.1.1968.1	1.49381	0.0021914	0.0425169	15.0914	29.5393	6.39389	53.3136	41.5046	51.4014
gw1.02.873.1	1.48186	0.00129214	0.0286599	10.7796	12.2231	12.7878	30.4649	34.8638	34.2676
Mucci1.fgeneshMC_pg.4_hash_77	1.47631	0.00172247	0.0359836	15.0914	14.2603	19.1817	68.5461	37.3541	29.5947
fgenesh1_pg.01_hash_1488	1.46369	0.00145507	0.0313451	72.2233	53.9856	20.4605	114.243	217.484	74.7656
e_gw1.04.1714.1	1.46179	0.00141184	0.0306341	22.6372	77.4133	17.9029	117.508	102.101	108.254
fgenesh1_kg.12_hash_47_hash_1057_1_CCIA_CCIB_EXTA	1.44327	3.135e-13	1.04302e-10	849.432	808.765	737.855	2712.47	1643.58	2163.53
fgenesh1_kg.03_hash_131_hash_0_0_CCIA8625.b1_CCIA_CCIB_EXTA	1.43006	3.70222e-14	1.33028e-11	251.165	209.831	230.18	615.827	522.127	723.513
e_gw1.09.6.1	1.41727	2.94545e-24	2.6459e-21	2210.9	2030.06	2524.31	5979.83	5730.95	6351.96	ABCB1
estExt_Genemark1.C_040336	1.39643	0.000538096	0.0145594	19.4033	17.3161	19.1817	62.0179	37.3541	48.2861
estExt_Genewise1Plus.C_050660	1.39323	5.47565e-05	0.0022036	32.3388	35.6508	23.018	95.7469	59.7666	85.6689
Genemark1.6498_g	1.38654	0.000598029	0.0158929	47.4302	89.6364	40.9209	240.455	87.1596	140.964
estExt_fgenesh1_pg.C_040440	1.37354	0.000545428	0.0147135	45.2743	128.343	56.2663	164.293	291.362	141.743
Genemark1.5161_g	1.3591	7.25663e-11	1.30373e-08	177.863	249.556	199.489	574.481	599.326	436.912
fgenesh1_kg.05_hash_16_hash_879_1_CCIA_CCIB_EXTA	1.34427	1.41447e-08	1.53087e-06	89.4706	84.5434	98.4659	186.054	280.571	222.739
fgenesh1_kg.03_hash_307_hash_0_0_EXTA623.b0_CCIA_CCIB_EXTA	1.33886	2.42155e-06	0.000158779	120.731	212.886	97.1872	327.498	430.817	334.888
Mucci1.fgeneshMC_pg.4_hash_982	1.33505	0.00120417	0.0271105	20.4812	35.6508	15.3453	46.7854	77.1985	57.6318
e_gw1.08.442.1	1.30591	4.12261e-05	0.00175514	93.7825	204.738	84.3994	283.977	376.861	288.938
e_gw1.07.1147.1	1.29598	1.10598e-05	0.000573982	89.4706	140.566	70.3328	184.966	302.983	251.555
fgenesh1_pg.03_hash_684	1.29084	5.35145e-05	0.00216541	85.1588	171.124	94.6296	186.054	332.867	340.339
Genemark1.10361_g	1.28187	0.00118631	0.0269107	59.2878	66.2087	57.545	78.3384	252.348	113.706
Genemark1.2303_g	1.27638	9.30908e-08	8.44681e-06	143.369	205.756	108.696	386.252	351.129	376.165
Genemark1.741_g	1.27538	2.65176e-09	3.6092e-07	206.968	182.329	170.078	428.685	560.312	366.04
Genemark1.504_g	1.26857	0.000748439	0.019046	36.6506	44.8182	29.4119	79.4264	130.324	58.4106
e_gw1.04.1318.1	1.26286	0.000272561	0.00874435	374.052	639.678	217.392	794.264	1417.8	745.32
Mucci1.fgeneshMC_pg.1_hash_870	1.25856	0.00076458	0.0192387	38.8065	26.4835	52.4299	130.564	63.917	86.4478
e_gw1.05.370.1	1.25052	4.43063e-16	1.99002e-13	1857.32	1917	2177.76	5377.06	4128.04	4655.72
gw1.01.2215.1	1.24357	3.95521e-05	0.00170816	131.511	106.953	104.86	385.164	164.358	265.574
Genemark1.8930_g	1.22732	0.00210479	0.0412823	15.0914	36.6694	25.5756	70.7221	63.0869	48.2861
Mucci1.fgeneshMC_pg.5_hash_424	1.20362	0.00102963	0.0242124	17.2474	29.5393	33.2482	69.6341	60.5967	53.7378
fgenesh1_kg.08_hash_4_hash_756_1_CCIA_CCIB_EXTA	1.20176	4.10494e-13	1.27154e-10	390.221	356.508	346.549	884.571	718.859	912.764
gw1.01.719.1	1.20124	0.00202191	0.0401831	44.1963	29.5393	79.2843	95.7469	163.528	89.563
gw1.06.1119.1	1.20115	1.03949e-12	2.7464e-10	350.337	322.895	269.822	788.824	693.126	690.803
Genemark1.3008_g	1.1973	1.25903e-09	1.8361e-07	118.576	131.399	134.272	334.026	273.1	274.919	MFS8
fgenesh1_pm.06_hash_63	1.19593	5.81166e-09	7.15152e-07	121.809	173.161	131.714	300.297	340.337	338.003
Mucci1.fgeneshMC_pg.5_hash_867	1.17592	8.02557e-13	2.25293e-10	189.721	203.719	187.98	424.333	433.308	456.382
Genemark1.11015_g	1.17471	0.00199224	0.0399407	20.4812	28.5207	16.6241	48.9615	48.1453	52.1802
Genemark1.2684_g	1.16063	0.000658555	0.0169994	36.6506	30.5579	67.7753	104.451	84.6693	109.812
fgenesh1_kg.01_hash_121_hash_418_1_CCIA_CCIB_EXTA	1.15618	0.000104506	0.00386329	88.3927	107.971	65.2177	269.832	165.188	151.868
e_gw1.02.1042.1	1.15311	8.9599e-07	6.49087e-05	1132.94	702.831	1369.57	2167.36	2760.88	2195.46
Genemark1.6467_g	1.14068	0.000323784	0.00999503	29.1049	45.8368	48.5936	78.3384	107.912	84.8901
fgenesh1_kg.03_hash_141_hash_772_1_CCIA_CCIB_EXTA	1.12229	7.96619e-09	9.29355e-07	8390.84	8923.92	10285.2	22915.1	14675.2	22492
fgenesh1_kg.08_hash_73_hash_969_1_CCIA_CCIB_EXTA	1.11696	0.00167051	0.035392	43.1184	22.4091	35.8058	80.5144	82.179	56.853
Mucci1.e_gw1.4.1269.1	1.11307	8.75074e-05	0.00334502	375.13	913.68	544.76	1119.59	1264.23	1583.32
estExt_Genewise1Plus.C_031816	1.11152	1.99671e-06	0.000133854	1666.53	2984.48	2017.91	3774.39	5657.9	4978.14
fgenesh1_kg.03_hash_335_hash_2463_1_CCIA_CCIB_EXTA	1.10493	9.22301e-12	2.02074e-09	6626.22	6406.97	7429.7	14947.4	12133.4	16929.7
estExt_Genewise1.C_010261	1.08793	5.28007e-07	3.95257e-05	112.108	94.7294	131.714	263.304	240.726	214.172
Genemark1.10997_g	1.0777	6.81672e-09	8.16461e-07	180.019	230.203	170.078	419.981	395.123	412.769
Genemark1.1632_g	1.06972	6.97127e-05	0.00268768	70.0674	60.0971	79.2843	150.149	112.892	175.232
Mucci1.fgeneshMC_pm.5_hash_395	1.05797	0.000405212	0.01178	39.8845	40.7438	47.3148	70.7221	102.931	91.1206
gw1.05.1427.1	1.05436	6.58868e-05	0.00256217	147.68	87.5992	182.865	264.392	284.721	315.417
fgenesh1_pm.02_hash_439	1.04848	0.000251606	0.00821882	411.781	499.112	382.355	1373.1	595.175	710.273
estExt_fgenesh1_pg.C_060152	1.04502	0.00022602	0.00749203	73.3012	96.7666	48.5936	161.029	131.985	161.213	MFS7
fgenesh1_kg.04_hash_4_hash_2200_1_CCIA_CCIB_EXTA	1.04282	0.00147696	0.0316647	36.6506	64.1715	79.2843	92.4828	146.926	129.282
Mucci1.estExt_Genewise1Plus.C_120325	1.03936	1.7738e-10	3.06425e-08	8120.27	8606.11	7725.1	18885	13464.1	17909.5
e_gw1.05.1336.1	1.03644	1.8743e-08	1.9808e-06	374.052	415.587	338.876	835.609	627.549	854.353
fgenesh1_kg.06_hash_22_hash_536_1_CCIA_CCIB_EXTA	1.03567	4.34123e-07	3.31261e-05	94.8604	116.12	102.302	204.55	217.484	220.403
Mucci1.fgeneshMC_pg.5_hash_192	1.02778	0.000279668	0.00884598	58.2098	59.0785	84.3994	121.86	115.383	171.338
Genemark1.4743_g	1.02349	2.04873e-07	1.70405e-05	347.103	398.271	341.434	911.772	600.156	700.928
e_gw1.01.1657.1	1.02214	4.7433e-08	4.48516e-06	1926.31	1505.48	2453.98	3928.89	3946.25	4073.17
e_gw1.04.830.1	1.02036	1.64306e-08	1.75709e-06	181.097	192.515	213.556	371.019	373.541	443.921
Mucci1.estExt_Genewise1.C_130235	1.01704	7.63178e-08	6.99554e-06	3635.96	3941.96	3717.41	9344.03	5696.92	7820.8
fgenesh1_kg.01_hash_95_hash_0_0_CCIA4193.b1_CCIA_CCIB_EXTA	1.00232	4.18024e-05	0.00177128	181.097	353.453	239.132	454.798	543.71	552.175
Mucci1.fgeneshMC_pg.9_hash_214	1.00225	0.000202877	0.00692945	288.893	174.18	306.907	430.861	688.146	420.557
fgenesh1_kg.07_hash_225_hash_675_2_CCIA_CCIB_EXTA	-1.01279	1.80867e-06	0.00012216	308.296	375.862	391.306	141.444	177.64	211.836
fgenesh1_kg.05_hash_18_hash_295_1_CCIA_CCIB_EXTA	-1.01882	1.52552e-07	1.2928e-05	267.334	245.482	294.119	125.124	146.096	126.167
e_gw1.06.803.1	-1.02062	4.06346e-05	0.00174651	237.151	452.256	329.925	162.117	164.358	176.011
fgenesh1_kg.13_hash_4_hash_3253_1_CCIA_CCIB_EXTA	-1.04487	2.31364e-06	0.000152819	574.552	395.215	663.686	292.681	263.139	235.979
estExt_Genewise1Plus.C_080360	-1.0487	5.10414e-05	0.00207468	689.894	1493.26	906.654	450.446	508.846	534.263
Mucci1.estExt_fgeneshMC_pg.C_60364	-1.05132	6.45319e-06	0.000373993	148.758	209.831	184.144	83.7785	95.4605	82.5537
e_gw1.03.1846.1	-1.06107	1.99611e-05	0.000943739	656.477	769.04	732.74	288.329	493.904	251.555
estExt_Genemark1.C_021422	-1.06533	0.000121369	0.00445973	1626.64	3388.87	1553.72	1193.57	933.853	1013.23
estExt_fgenesh1_pg.C_040888	-1.0658	0.000335741	0.010194	353.571	647.827	299.234	207.814	253.178	161.213
fgenesh1_pg.03_hash_236	-1.07644	0.000133717	0.00483312	100.25	175.198	132.993	70.7221	58.1064	65.4199
Genemark1.2394_g	-1.08114	0.00119368	0.0269822	723.311	1514.65	645.783	391.692	650.792	320.869
fgenesh1_kg.05_hash_38_hash_1048_1_CCIA_CCIB_EXTA	-1.09237	1.90484e-08	1.98967e-06	938.903	1264.08	828.648	522.256	460.701	440.806
Genemark1.8621_g	-1.09252	0.00116111	0.0266532	309.374	641.715	242.968	202.374	220.804	137.849
Mucci1.e_gw1.4.6.1	-1.11562	0.000201882	0.00692176	301.829	398.271	272.38	152.325	209.183	88.0054
e_gw1.07.964.1	-1.13255	3.38398e-06	0.000214073	576.708	646.808	914.327	232.839	390.143	349.685
gw1.05.688.1	-1.15385	4.35142e-07	3.31261e-05	231.761	350.397	248.083	131.652	129.494	112.927
fgenesh1_kg.01_hash_188_hash_586_1_CCIA_CCIB_EXTA	-1.15712	0.000636582	0.0166718	702.83	954.424	879.8	231.751	654.112	250.776
estExt_fgenesh1_pm.C_010045	-1.16144	0.0514181	0.330582	644.62	224.091	484.657	269.832	97.1207	238.315	PDR8
Mucci1.fgeneshMC_pg.3_hash_814	-1.17183	0.000346339	0.0103108	316.92	259.742	241.689	188.23	65.5772	111.37
Genemark1.7497_g	-1.18064	1.45078e-05	0.000726133	1088.74	1940.42	941.181	536.4	729.65	485.977
fgenesh1_kg.04_hash_331_hash_1175_2_CCIA_CCIB_EXTA	-1.18615	0.00140304	0.0305911	197.267	424.754	237.853	64.1939	183.45	129.282
fgenesh1_pg.06_hash_555	-1.18686	3.03303e-08	2.99403e-06	499.095	472.628	361.894	240.455	170.169	177.568
Genemark1.4931_g	-1.19132	0.00018466	0.00640462	128.277	283.17	159.847	71.8102	100.441	77.8809
fgenesh1_kg.02_hash_40_hash_1063_1_CCIA_CCIB_EXTA	-1.19165	1.57865e-06	0.000107432	3015.05	6049.44	3372.14	2037.89	1655.2	1753.1
fgenesh1_kg.07_hash_154_hash_311_1_CCIA_CCIB_EXTA	-1.19194	4.82801e-06	0.000292086	7514.46	13507.6	6443.76	4219.39	4544.75	3259.31
Mucci1.fgeneshMC_pg.1_hash_196	-1.21473	0.000763001	0.0192387	210.202	143.622	111.254	104.451	43.9948	53.7378
Mucci1.e_gw1.1.1346.1	-1.21504	1.41516e-16	6.69073e-14	7271.92	9405.71	8011.55	3607.92	3311.23	3716.47	ABCC2
fgenesh1_pm.04_hash_91	-1.21526	0.0281993	0.239427	748.104	2086.08	727.625	682.197	424.177	428.345	MFS13
estExt_fgenesh1_pg.C_060563	-1.22157	5.87401e-11	1.07686e-08	6860.13	4913.7	7448.88	3062.81	2444.62	2735.95
fgenesh1_pm.11_hash_40	-1.22321	0.000914665	0.0219105	49.5861	70.2831	46.036	22.8487	27.393	21.0278
fgenesh1_kg.02_hash_314_hash_490_1_CCIA_CCIB_EXTA	-1.22866	3.09798e-07	2.44115e-05	5151.57	6550.59	5970.62	1794.17	3571.05	2174.43
fgenesh1_kg.12_hash_12_hash_1657_1_CCIA_CCIB_EXTA	-1.23278	3.77245e-06	0.00023371	187.565	336.137	299.234	109.891	98.7809	140.964
Genemark1.6739_g	-1.23594	0.000862914	0.0211214	98.0943	220.017	112.533	48.9615	86.3295	47.5073
Genemark1.10008_g	-1.23802	4.89358e-05	0.00201647	266.256	340.211	141.944	120.772	100.441	97.3511
gw1.04.1051.1	-1.24368	0.000878597	0.0213309	238.229	453.275	341.434	70.7221	237.406	126.946
fgenesh1_kg.03_hash_75_hash_308_1_CCIA_CCIB_EXTA	-1.24495	5.4949e-05	0.0022036	4241.77	9662.4	3721.25	2618.9	2802.39	2016.34
fgenesh1_kg.11_hash_29_hash_646_1_CCIA_CCIB_EXTA	-1.2508	0.000599259	0.0158929	354.649	1201.94	632.995	208.902	383.502	327.1
Mucci1.e_gw1.4.309.1	-1.25798	0.00034578	0.0103108	630.606	1055.26	787.728	177.349	577.744	278.035
Genemark1.10444_g	-1.2691	1.01479e-06	7.23477e-05	1817.44	3154.59	1593.36	1106.53	877.407	742.205
gw1.03.1712.1	-1.28274	1.53787e-11	3.21272e-09	765.351	970.722	652.177	328.586	349.468	304.514
Mucci1.e_gw1.10.113.1	-1.28711	8.83392e-09	9.79693e-07	175.707	197.608	226.344	71.8102	85.4994	87.2266
fgenesh1_kg.04_hash_27_hash_1600_1_CCIA_CCIB_EXTA	-1.29067	2.98602e-10	4.7899e-08	354.649	335.118	313.301	166.469	131.985	113.706
fgenesh1_kg.06_hash_4_hash_741_2_CCIA_CCIB_EXTA	-1.29742	3.32636e-05	0.00146083	98.0943	78.4319	66.4965	35.9051	31.5435	31.9312
fgenesh1_kg.02_hash_78_hash_1579_1_CCIA_CCIB_EXTA	-1.31058	5.73356e-09	7.15152e-07	1379.79	1910.89	1097.19	672.404	612.607	485.977
fgenesh1_kg.11_hash_32_hash_683_3_CCIA_CCIB_EXTA	-1.31683	0.000279646	0.00884598	227.449	726.259	338.876	141.444	220.804	156.541
Genemark1.10719_g	-1.31933	3.93877e-06	0.000242342	223.138	400.308	227.623	126.212	86.3295	129.282
Mucci1.fgeneshMC_pg.2_hash_1260	-1.33998	0.000185987	0.00642584	100.25	131.399	152.175	36.9931	34.0337	79.4385
fgenesh1_kg.04_hash_329_hash_2063_1_CCIA_CCIB_EXTA	-1.3511	0.000730195	0.0186345	144.447	307.616	94.6296	96.8349	56.4462	62.3047
fgenesh1_kg.04_hash_145_hash_104_1_CCIA_CCIB_EXTA	-1.35128	3.33375e-05	0.00146083	1201.92	1929.22	781.334	740.95	434.968	359.81
Mucci1.fgeneshMC_pg.5_hash_494	-1.35415	7.68979e-07	5.61605e-05	117.498	115.101	129.157	47.8735	36.524	56.853
e_gw1.12.27.1	-1.36508	0.00169482	0.0356589	153.07	469.573	173.914	73.9862	69.7277	165.107
fgenesh1_pg.06_hash_465	-1.37056	2.37962e-05	0.00109621	1421.83	2929.48	1283.89	1051.04	548.69	581.77
Mucci1.gw1.5.909.1	-1.37346	3.00386e-11	5.86602e-09	903.33	798.579	711.001	397.132	283.891	253.113
Mucci1.fgeneshMC_pg.8_hash_228	-1.37585	8.80033e-05	0.00334972	105.64	122.231	84.3994	58.7538	24.0726	38.9404
e_gw1.03.1649.1	-1.37898	1.37395e-06	9.42155e-05	151.992	317.802	226.344	96.8349	89.6499	81.7749	ABCC1
estExt_fgenesh1_pm.C_070228	-1.39596	4.13334e-09	5.46026e-07	1282.77	1834.49	1108.7	472.206	688.976	444.7
Mucci1.e_gw1.7.707.1	-1.40612	1.96623e-18	1.03898e-15	984.177	923.866	1172.64	360.139	402.594	397.971
Mucci1.fgeneshMC_pg.2_hash_331	-1.40863	0.00215487	0.0420809	35.5727	80.469	39.6421	17.4085	26.5629	14.7974
fgenesh1_kg.07_hash_185_hash_3357_1_CCIA_CCIB_EXTA	-1.41458	3.98571e-08	3.84731e-06	388.065	718.11	479.542	211.078	156.057	228.191
estExt_Genewise1Plus.C_040653	-1.42006	0.000217303	0.00730635	169.24	62.1343	106.139	48.9615	45.655	31.9312	MFS15
fgenesh1_pg.01_hash_1000	-1.43107	6.45783e-19	3.86738e-16	6805.16	7265.64	9122.81	2580.81	2957.62	3060.72	PDR7
fgenesh1_kg.09_hash_72_hash_2056_1_CCIA_CCIB_EXTA	-1.46828	4.02591e-08	3.84731e-06	2535.36	3822.79	2028.14	1382.89	836.732	813.855
fgenesh1_pg.01_hash_473	-1.46865	5.25778e-06	0.000312786	142.291	80.469	156.011	53.3136	45.655	38.1616
fgenesh1_pm.01_hash_34	-1.47833	2.99008e-08	2.98443e-06	7808.74	11195.4	13579.3	2430.67	4494.11	4767.09
Genemark1.12107_g	-1.49789	1.64603e-07	1.3819e-05	492.628	1032.86	493.608	254.6	254.838	206.384
fgenesh1_pm.08_hash_38	-1.51148	8.31588e-05	0.00319237	111.03	296.411	116.369	66.37	69.7277	48.2861
gw1.03.397.1	-1.5151	0.000898514	0.0216972	106.718	411.513	120.205	50.0495	91.31	81.7749
Genemark1.5480_g	-1.52978	1.38841e-13	4.79696e-11	461.367	457.349	410.488	194.758	127.004	140.964
Genemark1.9860_g	-1.56415	8.3628e-19	4.69519e-16	496.939	469.573	451.409	171.909	170.169	138.628
gw1.07.531.1	-1.68974	2.20443e-10	3.66712e-08	453.821	735.426	424.554	209.99	165.188	126.946
fgenesh1_pm.05_hash_149	-1.74875	7.42615e-06	0.000419554	70.0674	124.269	58.8238	26.1128	19.0921	30.3735
Mucci1.fgeneshMC_pg.8_hash_92	-1.76599	2.51299e-08	2.53642e-06	1104.91	2293.88	1006.4	599.506	337.017	360.588
Mucci1.fgeneshMC_pm.4_hash_335	-1.79429	0.000286798	0.00903968	85.1588	322.895	70.3328	40.2572	58.1064	39.7192
Genemark1.5934_g	-1.81653	3.33322e-06	0.000212357	108.874	249.556	85.6782	44.6094	40.6745	41.2769
Genemark1.3519_g	-1.85102	0.00207579	0.0409819	26.949	55.0042	14.0666	10.8803	9.131	7.00928
fgenesh1_kg.07_hash_217_hash_945_1_CCIA_CCIB_EXTA	-1.88584	0.000133796	0.00483312	68.9894	305.579	184.144	20.6726	69.7277	59.9683
Mucci1.gw1.2.900.1	-1.89379	6.66246e-07	4.90565e-05	59.2878	92.6922	57.545	15.2325	18.262	22.5854
e_gw1.01.988.1	-1.8957	3.99159e-19	2.56127e-16	473.224	661.069	526.857	151.237	173.489	122.273
fgenesh1_pg.01_hash_904	-1.90678	0.00177795	0.0369432	1636.34	4195.6	1130.44	847.578	498.055	511.677
fgenesh1_kg.02_hash_362_hash_2612_1_CCIA_CCIB_EXTA	-1.92831	4.8448e-06	0.000292086	149.836	491.982	138.108	72.8982	63.917	68.5352
estExt_Genemark1.C_021385	-1.94415	1.74053e-09	2.443e-07	395.611	1044.06	533.251	162.117	139.455	211.057
fgenesh1_kg.03_hash_317_hash_587_1_CCIA_CCIB_EXTA	-1.96884	0.000170927	0.00600517	2237.84	6581.15	2586.97	807.32	1217.74	888.621	MFS11
Genemark1.8664_g	-1.98044	0.00102544	0.0242124	21.5592	76.3947	21.7392	13.0564	9.131	8.56689
fgenesh1_pg.04_hash_672	-2.09082	5.69934e-12	1.38371e-09	1514.53	1383.25	992.332	485.263	225.785	204.827
e_gw1.05.942.1	-2.09323	0.000273963	0.00875804	11862.9	39924.9	15347.9	4707.92	5271.08	5754.62
fgenesh1_pg.02_hash_389	-2.11264	1.21991e-06	8.50309e-05	132.589	57.0414	86.9569	33.729	13.2815	17.9126
gw1.06.130.1	-2.13583	3.43224e-18	1.71288e-15	1741.98	2766.51	2609.99	365.579	638.34	613.701
fgenesh1_pg.03_hash_1396	-2.17151	3.99174e-19	2.56127e-16	326.622	442.07	404.094	62.0179	109.572	87.2266
fgenesh1_kg.02_hash_75_hash_501_1_CCIA_CCIB_EXTA	-2.19401	5.52634e-24	4.51301e-21	4124.27	4672.3	3922.01	1227.3	661.583	893.293
e_gw1.04.190.1	-2.22038	2.41686e-11	4.8246e-09	394.533	779.226	280.052	114.243	111.232	87.2266
Genemark1.4061_g	-2.33038	1.00996e-05	0.000536835	75.4572	325.951	81.8418	26.1128	48.9754	21.0278
fgenesh1_kg.02_hash_158_hash_2038_1_CCIA_CCIB_EXTA	-2.34593	1.15528e-07	1.00757e-05	228.527	363.639	143.223	89.2187	30.7134	26.4795
estExt_Genewise1.C_021344	-2.41433	1.88371e-14	7.05056e-12	3275.92	2960.04	2868.3	942.237	306.304	461.833
Mucci1.fgeneshMC_pg.2_hash_943	-2.46953	3.9957e-12	9.97038e-10	542.214	974.796	372.125	133.828	142.776	65.4199
Mucci1.fgeneshMC_pm.8_hash_82	-2.56956	0.00190286	0.0384986	149.836	398.271	48.5936	43.5213	31.5435	25.7007
estExt_Genemark1.C_050433	-2.57032	1.93601e-10	3.28135e-08	158.46	347.341	121.484	22.8487	45.655	36.604
gw1.01.2897.1	-2.62131	4.20081e-09	5.46897e-07	137.979	294.374	98.4659	15.2325	43.9948	26.4795
Genemark1.1386_g	-2.65342	1.86833e-15	7.62871e-13	180.019	309.653	143.223	32.641	29.0532	38.9404
Mucci1.fgeneshMC_pm.1_hash_404	-3.06472	0.000320336	0.00992268	88.3927	373.825	78.0055	10.8803	34.0337	19.4702
Genemark1.11647_g	-3.21855	0.000478215	0.0132587	19.4033	56.0228	7.67267	3.2641	5.81064	0	MFS12
e_gw1.12.41.1	-3.7345	2.98596e-07	2.3737e-05	46.3523	64.1715	15.3453	1.08803	5.81064	2.33643	MFS9
Mucci1.fgeneshMC_pg.3_hash_328	-3.77309	5.36275e-10	8.16501e-08	57.1319	155.845	34.527	4.35213	4.98055	8.56689
fgenesh1_pm.01_hash_365	-3.93651	8.42856e-09	9.46422e-07	50.6641	112.046	37.0846	2.17607	9.9611	0.778809	MFS14
Genemark1.1697_g	-4.27383	1.96141e-08	2.02521e-06	22.6372	100.841	28.1331	2.17607	2.49027	3.11523	MFS10

## Sheet: Significant-DEGs_ISA
Normalised counts calculated from raw data counts (ordered from most up to most downregulated genes) of three biological replicates of logarithmic CBS277.49 cells incubated in the absence (UT1-3) or presence (ISA1-3) of 4.0 mg/L isavuconazole for 80 min at 30˙C. DEGs of all MFS, ABC and PDR ABC transporters are highlighted in red (upregulated) and blue (downregulated), respectively.
Mucor lusitanicus CBS277.49 v2 model name	log2FoldChange	pvalue	padj	UT1	UT2	UT3	ISA1	ISA2	ISA3	Gene name
Mucci1.e_gw1.11.92.1	8.88157	1.13e-32	4.08e-30	2.35723	2.22824	0	639.435	821.604	834.832
Genemark1.6363_g	7.61636	8.64e-12	6.28e-10	2.35723	24.5106	1.39939	2450.48	1191.94	1963
Mucci1.fgeneshMC_pm.6_hash_197	6.35375	2.53e-15	2.85e-13	7.0717	40.1083	6.99695	1858.9	1138.63	1468.04
e_gw1.06.26.1	6.32246	4.06e-14	3.93e-12	27.1082	179.373	33.5854	7366.29	5997.81	5880.91	PDR6
fgenesh1_pg.04_hash_244	6.08713	2.68e-210	2.42e-206	81.3246	151.52	117.549	7532.96	8096.08	8230.31
fgenesh1_kg.11_hash_14_hash_3347_0_CCIB5177.g1_CCIA_CCIB_EXTA	5.9882	1.65e-112	2.48e-109	14.1434	18.94	26.5884	1114.68	1240.5	1374.98
estExt_Genewise1Plus.C_060303	5.5997	1.6e-24	3.52e-22	77.7887	18.94	36.3841	2057.74	1914.54	2482.92
gw1.11.323.1	5.32161	2.93e-06	7.59e-05	0	1.11412	1.39939	35.4783	22.8488	39.1117
estExt_Genemark1.C_020298	5.04785	1.66e-69	1.49e-66	17.6793	34.5377	11.1951	655.937	794.947	699.964
Genemark1.10979_g	4.95578	3.82e-15	4.1e-13	1.17862	4.45647	9.79573	94.884	281.802	87.6641
Mucci1.fgeneshMC_pg.1_hash_615	4.79498	4.84e-193	2.18e-189	88.3963	91.3577	111.951	2764.01	2719.96	2574.63
Genemark1.6754_g	4.56919	6.77e-17	8.59e-15	4.71447	14.4835	2.79878	106.435	299.89	132.171
estExt_Genewise1.C_010340	4.47535	6.04e-09	2.72e-07	631.739	1678.98	443.607	18539.5	9779.28	32957
fgenesh1_pm.05_hash_186	4.21811	2.2e-37	9.46e-35	11.7862	24.5106	18.1921	301.978	436.983	280.525
fgenesh1_pg.10_hash_47	4.1468	1.31e-11	8.86e-10	3.53585	7.79883	0	84.983	50.4577	76.2004
gw1.07.118.1	4.12327	3.68e-09	1.74e-07	4.71447	3.34236	1.39939	33.8282	89.4911	45.8551	MFS1
e_gw1.03.1050.1	3.92281	3.5e-135	7.87e-132	459.661	501.353	498.183	8422.39	6109.19	7595.09
Genemark1.7746_g	3.73866	9.74e-06	0.000219448	1.17862	3.34236	1.39939	18.9768	37.1293	24.9506
Genemark1.2303_g	3.7065	2.03e-64	1.41e-61	156.756	225.052	118.948	2442.23	1914.54	2209.14
Mucci1.estExt_fgeneshMC_pg.C_21212	3.56593	4.56e-70	4.57e-67	173.257	227.28	135.741	2196.36	1826	2352.77
Genemark1.6901_g	3.42676	0.000356798	0.00474799	2.35723	0	2.79878	16.5016	14.2805	22.2532
Genemark1.11688_g	3.38354	6.57e-21	1.14e-18	11.7862	23.3965	12.5945	175.742	130.428	197.581
e_gw1.07.660.1	3.37605	4.14e-31	1.29e-28	36.5371	62.3906	20.9909	433.166	389.381	441.018
Genemark1.1265_g	3.37443	1.28e-20	2.14e-18	9.42893	28.9671	22.3902	243.398	154.229	232.647
estExt_Genewise1.C_010261	3.28382	3.26e-74	3.67e-71	122.576	103.613	144.137	1168.31	1097.69	1323.05
Mucci1.gw1.1.1968.1	3.12156	2.65e-15	2.95e-13	16.5006	32.3094	6.99695	188.118	131.38	176.677
fgenesh1_kg.07_hash_218_hash_947_2_CCIA_CCIB_EXTA	3.10675	2.34e-27	5.86e-25	43.6088	105.841	55.9756	598.181	499.817	680.409
Mucci1.e_gw1.7.232.1	3.09502	1.31e-06	3.67e-05	4.71447	10.0271	0	33.0031	54.2659	44.5064
Mucci1.fgeneshMC_pg.4_hash_77	3.00855	1.83e-17	2.43e-15	16.5006	15.5977	20.9909	181.517	117.1	125.427
Genemark1.3189_g	2.9517	6.48e-08	2.35e-06	91.9321	82.4448	163.729	672.438	1432.81	507.103
fgenesh1_pm.07_hash_120	2.92555	0.000515916	0.00631507	172.078	539.233	97.9573	1848.17	948.224	3354.84
Mucci1.estExt_Genewise1Plus.C_31024	2.9248	1.48e-52	9.54e-50	4481.1	2758.56	4259.74	29296.9	31651.3	26363.3	PDR1
fgenesh1_kg.08_hash_43_hash_10_1_CCIA_CCIB_EXTA	2.91433	3.27e-67	2.46e-64	7353.39	6954.33	6707.28	63455.1	41638.1	53335.5
fgenesh1_kg.01_hash_90_hash_233_1_CCIA_CCIB_EXTA	2.78331	4.02e-10	2.25e-08	14.1434	55.7059	18.1921	195.543	281.802	135.542
e_gw1.03.1844.1	2.77107	7.53e-69	6.17e-66	133.184	141.493	163.729	981.018	1006.3	996.674
fgenesh1_pg.05_hash_310	2.72372	3e-05	0.000571938	3.53585	8.91295	1.39939	31.353	26.6569	36.4143
fgenesh1_kg.01_hash_408_hash_1751_1_CCIA_CCIB_EXTA	2.68636	6.27e-06	0.000151093	2892.33	5980.59	1633.09	25334	14370	27925.7
fgenesh1_kg.08_hash_6_hash_0_0_EXTA655.b0_CCIA_CCIB_EXTA	2.68515	4.81e-10	2.64e-08	14.1434	15.5977	19.5915	66.8313	159.941	89.6872
gw1.08.1058.1	2.66505	2.34e-30	6.8e-28	91.9321	57.9342	100.756	511.548	605.493	464.62
fgenesh1_kg.01_hash_273_hash_2889_0_CCIA10749.g1_CCIA_CCIB_EXTA	2.62224	1.02e-21	1.92e-19	27.1082	28.9671	27.9878	180.692	171.366	165.888
fgenesh1_kg.06_hash_23_hash_7_1_CCIA_CCIB_EXTA	2.61964	0.000699642	0.00792839	274.618	1129.72	244.893	2947.18	2220.14	4971.23
fgenesh1_pg.04_hash_230	2.60324	4.31e-07	1.37e-05	20.0365	33.4236	40.5823	92.4087	382.717	95.7562
Genemark1.6673_g	2.60284	8.33e-76	1.07e-72	3112.73	2991.41	3396.32	20728.4	16435.9	20539
Mucci1.e_gw1.8.78.1	2.58745	1.01e-11	7.19e-10	12.9648	12.2553	25.189	117.161	91.3951	89.0128
e_gw1.07.1242.1	2.57059	0.000307195	0.00421236	0	7.79883	5.59756	24.7523	28.561	26.2992
estExt_Genewise1.C_080386	2.55219	2.85e-23	5.7e-21	68.3598	112.526	68.5701	413.364	613.109	444.39
fgenesh1_kg.01_hash_236_hash_743_1_CCIA_CCIB_EXTA	2.54694	9.31e-05	0.00157697	2.35723	3.34236	11.1951	23.1022	34.2732	37.763
fgenesh1_kg.01_hash_242_hash_1635_1_CCIA_CCIB_EXTA	2.52656	5.08e-34	1.99e-31	94.2893	166.004	131.543	778.873	752.106	729.635
Genemark1.9441_g	2.52171	1.22e-08	5.24e-07	24.751	21.1683	13.9939	55.2802	137.093	153.749
Mucci1.estExt_fgeneshMC_pm.C_100102	2.51128	5.74e-30	1.62e-27	737.814	853.415	643.72	5796.17	3364.48	3587.49
Genemark1.12033_g	2.48195	0.00238099	0.019991	1.17862	4.45647	4.19817	12.3762	14.2805	27.6479
e_gw1.09.6.1	2.48182	4.81e-42	2.71e-39	2417.34	2220.44	2762.4	12330	17400.3	11602	ABCB1
fgenesh1_kg.08_hash_120_hash_1386_1_CCIA_CCIB_EXTA	2.45907	9.64e-34	3.62e-31	1688.96	2140.22	1764.63	13255.7	7758.11	9747.58
fgenesh1_kg.07_hash_70_hash_105_1_CCIA_CCIB_EXTA	2.40206	5.43e-38	2.58e-35	1908.18	1850.55	2310.39	12371.2	8063.72	11634.4
Mucci1.fgeneshMC_pg.6_hash_131	2.39476	3.65e-08	1.42e-06	16.5006	33.4236	6.99695	119.636	82.8268	102.5
gw1.01.1284.1	2.38863	1.61e-18	2.35e-16	40.073	38.9942	48.9787	210.395	275.137	183.42
fgenesh1_kg.06_hash_78_hash_1276_1_CCIA_CCIB_EXTA	2.37752	3.28e-09	1.58e-07	15.322	11.1412	16.7927	74.257	89.4911	60.0162
fgenesh1_pg.10_hash_222	2.37562	0.000250277	0.00359609	4.71447	10.0271	11.1951	38.7787	79.0187	16.8585
Genemark1.3400_g	2.35036	2.52e-07	8.24e-06	7.0717	15.5977	18.1921	80.8576	79.9707	46.5294
e_gw1.11.379.1	2.30835	9.49e-19	1.42e-16	133.184	118.097	78.3659	635.31	384.621	617.695
Mucci1.fgeneshMC_pg.5_hash_113	2.30571	0.000526976	0.00641251	3.53585	11.1412	2.79878	36.3034	34.2732	18.2072
e_gw1.03.1381.1	2.29945	3.44e-14	3.37e-12	55.395	73.5318	27.9878	306.104	232.296	242.088
e_gw1.07.1147.1	2.28632	1.53e-21	2.82e-19	97.8252	153.748	76.9665	573.429	518.858	519.916
fgenesh1_pg.04_hash_1102	2.28086	4.72e-46	2.83e-43	182.686	188.286	149.735	827.553	845.405	865.178
Mucci1.fgeneshMC_pg.4_hash_164	2.2019	1.5e-05	0.000315785	8.25032	6.68471	13.9939	47.0294	31.4171	51.9241
Mucci1.e_gw1.6.1170.1	2.19766	0.000150963	0.00236116	8.25032	6.68471	4.19817	24.7523	29.513	34.3913
Genemark1.8356_g	2.19447	9.25e-05	0.00156933	9.42893	21.1683	4.19817	30.5279	60.9301	70.8056
fgenesh1_kg.05_hash_163_hash_3271_0_CCIB3660.g1_CCIA_CCIB_EXTA	2.1653	0.000853978	0.00920274	4.71447	4.45647	5.59756	21.452	19.9927	24.2762
Mucci1.estExt_fgeneshMC_pg.C_130173	2.12786	0.000900035	0.00962112	4.71447	18.94	5.59756	73.4319	26.6569	29.6709
Genemark1.10997_g	2.12374	3.88e-32	1.29e-29	196.829	251.791	186.119	1003.29	813.036	955.539
estExt_Genewise1Plus.C_050660	2.08604	2.11e-09	1.07e-07	35.3585	38.9942	25.189	195.543	97.1073	132.171
e_gw1.04.1937.1	2.08046	0.00313012	0.0244998	5.89308	3.34236	11.1951	46.2044	26.6569	12.1381
e_gw1.03.1951.1	2.03121	0.000325483	0.00440055	18.8579	27.853	4.19817	33.8282	102.82	74.8517
e_gw1.05.1336.1	2.0216	9.69e-24	2.03e-21	408.98	454.56	370.838	1977.71	1227.17	1809.25
fgenesh1_kg.02_hash_329_hash_1795_1_CCIA_CCIB_EXTA	2.01921	4.26e-07	1.35e-05	31.8227	20.0541	9.79573	92.4087	71.4024	89.0128
fgenesh1_kg.04_hash_355_hash_1734_1_CCIA_CCIB_EXTA	1.94541	0.0126532	0.0690449	4.71447	14.4835	2.79878	7.4257	43.7935	35.0657	MFS3
gw1.06.1119.1	1.92227	1.03e-27	2.65e-25	383.05	353.176	295.271	1533.82	1216.7	1164.58
gw1.02.873.1	1.9222	3.38e-05	0.000633532	11.7862	13.3694	13.9939	47.8545	66.6423	34.3913
fgenesh1_pg.03_hash_370	1.89966	0.00459253	0.0323235	5.89308	8.91295	2.79878	15.6765	19.9927	31.0196
fgenesh1_kg.03_hash_335_hash_2463_1_CCIA_CCIB_EXTA	1.89453	4.86e-29	1.29e-26	7244.96	7007.81	8130.46	28782.8	21813	32618.5
fgenesh1_kg.01_hash_102_hash_1147_1_CCIA_CCIB_EXTA	1.8897	2.98e-05	0.000569701	14.1434	10.0271	13.9939	35.4783	53.3138	51.9241
fgenesh1_pg.06_hash_835	1.87751	0.00243088	0.0202194	8.25032	4.45647	5.59756	23.1022	24.7528	19.5558
Genemark1.1632_g	1.8605	8.02e-15	8.31e-13	76.6101	65.733	86.7622	325.906	221.824	280.525
Mucci1.fgeneshMC_pg.5_hash_867	1.83277	9.88e-31	2.97e-28	207.437	222.824	205.71	825.078	690.224	751.214
fgenesh1_pg.02_hash_1027	1.82832	6.43e-05	0.00113057	16.5006	14.4835	13.9939	38.7787	78.0667	43.8321
gw1.10.492.1	1.82151	0.00117122	0.011685	3.53585	15.5977	9.79573	37.9536	38.0813	26.9736
Genemark1.8294_g	1.80247	0.00396255	0.0291802	4.71447	10.0271	4.19817	22.2771	24.7528	20.2302
Genemark1.6498_g	1.79943	4.41e-09	2.06e-07	51.8591	98.0424	44.7805	208.745	198.975	273.782
e_gw1.04.1615.1	1.79207	6.31e-06	0.000151567	14.1434	18.94	15.3933	51.1548	54.2659	62.7136
Mucci1.gw1.1.1501.1	1.79118	1.11e-06	3.22e-05	16.5006	49.0212	29.3872	106.435	122.812	101.151
fgenesh1_pg.01_hash_597	1.78874	5.15e-36	2.11e-33	340.62	329.779	382.034	1228.54	1133.87	1267.76
e_gw1.02.959.1	1.77793	9.23e-05	0.00156858	21.2151	23.3965	8.39634	46.2044	84.7309	53.9472
fgenesh1_kg.02_hash_39_hash_1072_1_CCIA_CCIB_EXTA	1.77596	0.00150103	0.0142046	7.0717	32.3094	11.1951	38.7787	89.4911	47.2038
fgenesh1_kg.01_hash_316_hash_2042_1_CCIA_CCIB_EXTA	1.76758	2.9e-07	9.47e-06	77.7887	230.623	102.155	393.562	594.068	414.719
fgenesh1_kg.03_hash_307_hash_0_0_EXTA623.b0_CCIA_CCIB_EXTA	1.75453	7.96e-11	4.88e-09	132.005	232.851	106.354	609.733	470.304	515.87
e_gw1.05.755.1	1.7477	0.00241888	0.0201588	8.25032	4.45647	13.9939	37.9536	25.7049	24.2762
Genemark1.247_g	1.74623	1.13e-11	7.88e-10	43.6088	49.0212	57.375	152.639	192.311	157.121
fgenesh1_kg.01_hash_56_hash_3060_1_CCIA_CCIB_EXTA	1.72588	1.26e-05	0.000270891	24.751	25.6247	12.5945	84.1579	53.3138	72.8287
fgenesh1_kg.12_hash_47_hash_1057_1_CCIA_CCIB_EXTA	1.71983	6.61e-22	1.29e-19	928.75	884.61	807.448	2924.9	2252.51	3455.32
e_gw1.04.1714.1	1.71572	0.00016508	0.00252497	24.751	84.673	19.5915	153.464	110.436	163.19
fgenesh1_pm.04_hash_275	1.71351	1.99e-05	0.000399758	17.6793	24.5106	13.9939	47.8545	74.2585	64.0623
fgenesh1_kg.05_hash_60_hash_347_2_CCIA_CCIB_EXTA	1.70709	4.78e-08	1.77e-06	30.644	49.0212	25.189	108.91	118.052	118.684
Genemark1.10361_g	1.69445	1.03e-08	4.49e-07	64.8239	72.4177	62.9726	153.464	303.698	192.861
fgenesh1_kg.05_hash_1_hash_695_1_CCIA_CCIB_EXTA	1.69301	7.17e-06	0.000171534	41.2516	21.1683	46.1799	93.2338	164.702	91.7102
Mucci1.e_gw1.8.363.1	1.69049	0.00477167	0.0332857	7.0717	15.5977	6.99695	31.353	48.5537	17.5328
Genemark1.1477_g	1.65516	7.13e-09	3.18e-07	43.6088	45.6789	29.3872	139.438	119.956	117.335
gw1.02.63.1	1.62	2.77e-11	1.82e-09	878.069	1080.7	780.86	4004.1	2309.63	2110.68
fgenesh1_kg.03_hash_141_hash_772_1_CCIA_CCIB_EXTA	1.61893	3.49e-21	6.16e-19	9174.35	9760.79	11255.3	34273.7	24189.2	34259.8
fgenesh1_kg.08_hash_4_hash_756_1_CCIA_CCIB_EXTA	1.61448	8.75e-24	1.88e-21	426.659	389.942	379.235	1345.7	1033.91	1281.92
Mucci1.estExt_Genewise1Plus.C_120325	1.58042	3.29e-27	8.01e-25	8878.52	9413.19	8453.72	29445.4	22202.4	28337.1
Genemark1.5169_g	1.5716	1.39e-05	0.000293614	22.3937	26.7388	29.3872	56.1053	81.8748	94.4075
estExt_Genemark1.C_100293	1.57087	0.0015716	0.0147639	8.25032	17.8259	9.79573	30.5279	42.8415	34.3913
e_gw1.05.370.1	1.57065	1.67e-26	3.97e-24	2030.76	2096.77	2383.16	7089.07	5507.51	6736.65
gw1.05.876.1	1.56961	0.00252446	0.0207697	12.9648	11.1412	6.99695	33.8282	36.1772	23.6019
Mucci1.fgeneshMC_pg.1_hash_805	1.55294	4.86e-20	7.95e-18	433.731	414.452	331.656	1316.82	1078.65	1071.53
Genemark1.4743_g	1.55024	3.44e-17	4.49e-15	379.515	435.62	373.637	1417.48	964.409	1101.2
e_gw1.04.1552.1	1.54833	0.0543908	0.190516	5.89308	8.91295	4.19817	4.12539	22.8488	28.9966	MFS2
fgenesh1_pg.01_hash_1553	1.52891	0.000659643	0.00758001	14.1434	33.4236	16.7927	46.2044	87.587	53.9472
fgenesh1_pm.03_hash_196	1.51462	0.000376782	0.00494815	44.7874	193.857	57.375	297.853	242.768	308.173
fgenesh1_kg.07_hash_19_hash_2964_1_CCIA_CCIB_EXTA	1.51086	0.000164059	0.00251791	14.1434	31.1953	18.1921	69.3065	54.2659	58.6675
fgenesh1_kg.03_hash_131_hash_0_0_CCIA8625.b1_CCIA_CCIB_EXTA	1.50921	5.93e-13	4.77e-11	274.618	229.508	251.89	730.194	539.802	879.339
e_gw1.06.585.1	1.5016	4.39e-18	6.18e-16	537.449	411.11	552.759	1511.54	1218.6	1515.24
Genemark1.7914_g	1.49518	1.5e-06	4.1e-05	66.0025	111.412	51.7774	231.022	160.894	256.923
e_gw1.05.994.1	1.49306	7.33e-17	9.18e-15	1206.9	1455.04	1129.31	4361.36	3116	3198.39
e_gw1.04.1646.1	1.4765	0.000196269	0.00291781	21.2151	35.6518	16.7927	51.9799	83.7789	71.48
Mucci1.fgeneshMC_pg.6_hash_111	1.47323	5.71e-05	0.00101489	37.7157	80.2165	27.9878	111.386	152.325	144.983
e_gw1.05.539.1	1.46185	0.000157789	0.00243411	17.6793	17.8259	20.9909	47.0294	50.4577	57.3189
fgenesh1_pg.10_hash_213	1.46032	1.69e-05	0.0003489	27.1082	24.5106	37.7835	78.3824	68.5463	96.4305
e_gw1.09.140.1	1.45854	0.000746754	0.00831584	14.1434	25.6247	34.9848	82.5078	41.8894	78.8977
Genemark1.5799_g	1.44889	7.79e-05	0.0013415	30.644	72.4177	30.7866	150.989	111.388	105.871
e_gw1.01.1657.1	1.44836	4.43e-15	4.7e-13	2106.19	1646.67	2685.43	6287.09	5809.3	5466.2
e_gw1.02.1627.1	1.4463	2.95e-15	3.24e-13	472.625	471.272	601.738	1469.46	1135.77	1600.21
fgenesh1_pm.06_hash_63	1.44358	2.08e-12	1.6e-10	133.184	189.4	144.137	364.684	451.263	455.853
estExt_fgenesh1_pg.C_030846	1.44063	0.00142957	0.0136141	16.5006	11.1412	19.5915	44.5542	51.4098	31.694
estExt_fgenesh1_pg.C_040637	1.43987	1.87e-16	2.25e-14	579.879	792.138	556.957	1732.66	1908.83	1598.18
estExt_fgenesh1_pg.C_060152	1.43862	3.07e-05	0.000582827	80.1459	105.841	53.1768	276.401	122.812	250.854	MFS7
e_gw1.02.1678.1	1.43415	1.12e-14	1.14e-12	8389.39	12103.8	8326.37	30258.9	24090.2	23533.1
estExt_Genemark1.C_020739	1.42655	4.35e-14	4.17e-12	241.616	256.247	195.915	668.313	517.906	681.083
Genemark1.4071_g	1.42565	0.000156392	0.0024167	53.0378	167.118	58.7744	266.5	276.089	210.394
Genemark1.8012_g	1.41926	0.00427575	0.0307679	14.1434	12.2553	8.39634	25.5774	32.3691	35.74
Genemark1.3089_g	1.41835	0.00709903	0.0447171	7.0717	10.0271	20.9909	25.5774	38.0813	36.4143
fgenesh1_kg.01_hash_174_hash_1149_1_CCIA_CCIB_EXTA	1.40895	0.00556551	0.0370308	12.9648	17.8259	5.59756	33.8282	31.4171	33.0426
Mucci1.fgeneshMC_pm.7_hash_33	1.40666	6.5e-18	9.01e-16	834.461	627.249	843.832	2235.14	1885.98	1986.6
Mucci1.fgeneshMC_pg.3_hash_1201	1.40094	0.00343047	0.0263022	11.7862	14.4835	9.79573	34.6533	29.513	31.694
Mucci1.fgeneshMC_pg.3_hash_12	1.40015	0.000237142	0.00344028	21.2151	24.5106	20.9909	51.1548	50.4577	74.1773
Mucci1.fgeneshMC_pg.9_hash_261	1.39085	6.85e-12	5.05e-10	313.512	422.251	457.601	915.011	1274.77	938.681
estExt_fgenesh1_pm.C_110004	1.38574	0.00430268	0.0308867	5.89308	22.2824	20.9909	44.5542	40.9374	42.4834
Mucci1.fgeneshMC_pg.5_hash_311	1.38156	0.00415058	0.0301067	17.6793	14.4835	9.79573	29.7028	31.4171	48.5524
gw1.03.2428.1	1.37739	0.00204532	0.0179594	17.6793	23.3965	13.9939	40.4288	36.1772	66.7596
fgenesh1_kg.01_hash_175_hash_2505_1_CCIA_CCIB_EXTA	1.3509	7.2e-06	0.000171543	48.3233	31.1953	61.5732	113.036	113.292	130.148
Mucci1.estExt_Genewise1.C_130235	1.34861	9.14e-22	1.75e-19	3975.47	4311.64	4068.03	10741.7	8968.15	11753.1
Genemark1.9055_g	1.34492	0.00563904	0.037382	10.6076	33.4236	13.9939	48.6796	62.8341	37.763
Genemark1.1003_g	1.3426	1.82e-07	6.16e-06	63.6453	59.0483	55.9756	179.867	128.524	144.983
Mucci1.e_gw1.3.1855.1	1.3308	4.01e-05	0.000740609	41.2516	23.3965	41.9817	96.5341	85.6829	84.2924
fgenesh1_kg.02_hash_159_hash_739_1_CCIA_CCIB_EXTA	1.32228	2.39e-15	2.73e-13	2213.44	3071.63	2115.88	6398.48	6028.27	6085.91
fgenesh1_pg.06_hash_899	1.31338	0.000626194	0.00728861	20.0365	26.7388	20.9909	42.904	64.7382	61.3649
estExt_fgenesh1_pg.C_010851	1.3126	0.00689755	0.0437606	11.7862	20.0541	11.1951	47.0294	27.6089	33.0426
fgenesh1_pg.03_hash_363	1.31159	0.000457925	0.00572979	43.6088	119.211	41.9817	187.293	143.757	180.049
Mucci1.e_gw1.1.1809.1	1.30428	1e-05	0.000222254	50.6805	70.1895	44.7805	173.266	119.956	118.009
Mucci1.e_gw1.4.1269.1	1.3038	3.92e-06	9.84e-05	410.159	999.364	596.14	1842.4	1273.82	1836.9
Genemark1.6946_g	1.30176	3.48e-06	8.85e-05	56.5736	53.4777	95.1585	150.164	193.263	159.144
fgenesh1_kg.03_hash_97_hash_946_2_CCIA_CCIB_EXTA	1.30142	0.000326523	0.00440366	17.6793	28.9671	26.5884	62.7059	61.8821	55.9702
fgenesh1_pg.08_hash_71	1.29771	5.19e-07	1.62e-05	71.8956	67.9612	58.7744	198.844	135.189	155.098
Mucci1.gw1.3.1456.1	1.29197	0.00482555	0.033364	9.42893	41.2224	26.5884	56.9304	74.2585	58.6675
estExt_Genemark1.C_020782	1.27223	2.39e-13	2.03e-11	220.401	258.476	212.707	616.333	559.795	497.663
Genemark1.3008_g	1.26889	3.96e-11	2.53e-09	129.648	143.721	146.936	377.061	339.876	296.035	MFS8
gw1.01.1395.1	1.2606	0.000202048	0.00299383	23.5723	32.3094	26.5884	61.8808	72.3545	64.0623
estExt_Genewise1.C_040839	1.25423	6.19e-10	3.34e-08	163.828	258.476	247.692	524.75	502.673	569.143
gw1.04.1636.1	1.25121	0.00163028	0.0151876	21.2151	50.1353	22.3902	85.8081	59.9781	78.8977
fgenesh1_kg.07_hash_224_hash_3078_0_CCIA765.b1_CCIA_CCIB_EXTA	1.24748	0.00132452	0.0128446	27.1082	40.1083	26.5884	107.26	57.122	59.3419
e_gw1.08.503.1	1.24316	1.28e-06	3.6e-05	58.9308	75.7601	47.5793	141.913	146.613	145.657
e_gw1.02.1639.1	1.23285	1.58e-13	1.41e-11	1303.55	1300.18	1203.48	3653.44	2539.07	2756.7
gw1.06.228.1	1.23195	2.85e-11	1.86e-09	388.944	492.44	431.012	1035.47	834.933	1211.11
fgenesh1_kg.02_hash_201_hash_1160_1_CCIA_CCIB_EXTA	1.21801	8.84e-06	0.000203225	637.632	1088.49	507.979	1968.64	1253.83	1977.84
fgenesh1_kg.01_hash_370_hash_338_1_CCIA_CCIB_EXTA	1.21679	6.62e-05	0.00116183	70.717	45.6789	86.7622	201.319	138.997	129.473
fgenesh1_pg.02_hash_598	1.21512	4.61e-11	2.9e-09	378.336	541.462	375.037	1045.37	912.047	1051.97
Mucci1.fgeneshMC_pg.7_hash_243	1.2139	0.00788893	0.0483808	14.1434	34.5377	12.5945	42.079	53.3138	48.5524
fgenesh1_kg.10_hash_6_hash_326_1_CCIA_CCIB_EXTA	1.19549	0.00184348	0.0165748	24.751	34.5377	23.7896	85.8081	48.5537	56.6445
fgenesh1_pm.01_hash_78	1.19463	3.18e-06	8.17e-05	53.0378	52.3636	48.9787	125.412	112.34	115.986
fgenesh1_kg.01_hash_140_hash_1210_1_CCIA_CCIB_EXTA	1.19149	0.0146445	0.0766566	82.5032	36.7659	40.5823	41.2539	146.613	177.351	MFS5
e_gw1.01.1973.1	1.19095	0.176033	0.397165	95.468	44.5647	36.3841	25.5774	186.598	190.838	MFS4
fgenesh1_pm.02_hash_375	1.19041	0.00212629	0.0185474	28.2868	25.6247	16.7927	62.7059	42.8415	56.6445
Genemark1.1680_g	1.19041	1.21e-06	3.43e-05	81.3246	65.733	69.9695	157.59	143.757	192.861
Genemark1.7083_g	1.18867	0.000913245	0.00971361	22.3937	38.9942	53.1768	73.4319	104.724	81.5951
fgenesh1_kg.05_hash_16_hash_879_1_CCIA_CCIB_EXTA	1.18466	8.56e-09	3.78e-07	97.8252	92.4719	107.753	245.048	220.872	210.394
fgenesh1_kg.11_hash_13_hash_0_0_CCIA7375.b1_CCIA_CCIB_EXTA	1.18412	0.000255095	0.00364786	49.5019	76.8742	41.9817	92.4087	136.141	155.772
estExt_Genemark1.C_070180	1.18237	1.62e-12	1.26e-10	1014.79	804.394	1192.28	2315.99	2149.69	2362.21
Genemark1.9582_g	1.17607	0.00393315	0.0291006	28.2868	36.7659	16.7927	52.805	49.5057	83.6181
Genemark1.5136_g	1.17405	0.000647737	0.00751025	29.4654	36.7659	23.7896	77.5573	57.122	69.457
fgenesh1_kg.05_hash_164_hash_358_1_CCIA_CCIB_EXTA	1.17039	0.000204889	0.00302597	119.04	228.394	88.1616	381.186	264.665	337.844
estExt_Genewise1Plus.C_031816	1.16953	2.31e-06	6.13e-05	1822.14	3264.37	2208.24	7293.69	4801.1	4316.45
fgenesh1_kg.04_hash_54_hash_1295_1_CCIA_CCIB_EXTA	1.16463	0.000560607	0.00670334	136.72	347.605	181.921	368.81	708.312	419.439
fgenesh1_pg.01_hash_455	1.16323	0.00808416	0.0492096	14.1434	52.3636	26.5884	83.3329	65.6902	60.6906
fgenesh1_pm.05_hash_122	1.15977	0.00085326	0.00920274	27.1082	60.1624	32.186	87.4583	97.1073	84.2924
estExt_Genemark1.C_010711	1.15743	6.32e-15	6.62e-13	5589	6901.97	6178.31	15415.8	12009.9	14217.8
Genemark1.6447_g	1.15571	0.000142693	0.00224348	50.6805	47.9071	39.1829	108.91	121.86	78.2234
estExt_Genemark1.C_041031	1.15553	0.000235746	0.00342554	246.331	564.858	254.689	964.516	557.891	854.388
Genemark1.10199_g	1.15153	4.42e-11	2.8e-09	209.794	170.46	179.122	388.612	414.134	439.669
Mucci1.gw1.9.376.1	1.14477	0.00429032	0.0308471	35.3585	30.0812	13.9939	51.9799	54.2659	70.8056
fgenesh1_kg.04_hash_180_hash_3471_1_CCIA_CCIB_EXTA	1.14098	5.26e-17	6.77e-15	700.098	787.682	674.506	1546.2	1519.44	1704.73
Genemark1.3405_g	1.13992	0.0026655	0.0217183	30.644	28.9671	15.3933	55.2802	51.4098	60.0162
Genemark1.6186_g	1.13483	1.38e-06	3.81e-05	141.434	178.259	102.155	349.008	271.329	309.522
Genemark1.11528_g	1.13437	0.00044893	0.00564862	40.073	40.1083	25.189	70.9567	76.1626	85.6411
Genemark1.11015_g	1.13238	0.00260676	0.02133	22.3937	31.1953	18.1921	49.5047	52.3618	56.6445
fgenesh1_pg.01_hash_827	1.12874	4.25e-10	2.36e-08	390.122	464.587	340.052	985.143	748.298	882.036
fgenesh1_kg.02_hash_173_hash_2815_1_CCIA_CCIB_EXTA	1.12641	3.01e-07	9.8e-06	124.933	121.439	113.351	294.553	205.639	284.571
e_gw1.10.94.1	1.12441	1.8e-08	7.43e-07	201.543	324.209	253.29	599.007	574.076	527.333
fgenesh1_kg.05_hash_162_hash_2635_1_CCIA_CCIB_EXTA	1.12211	0.000266825	0.00376775	37.7157	57.9342	37.7835	103.135	80.9228	107.22
fgenesh1_kg.05_hash_77_hash_2959_0_CCIA13932.b1_CCIA_CCIB_EXTA	1.12175	8.24e-06	0.000192368	172.078	323.094	173.524	486.796	447.455	523.962
Mucci1.e_gw1.3.1508.1	1.11908	0.00121267	0.0120054	33.0013	35.6518	23.7896	80.0326	65.6902	56.6445
fgenesh1_kg.07_hash_157_hash_2471_1_CCIA_CCIB_EXTA	1.1154	2.17e-23	4.45e-21	1857.5	1914.06	1849.99	4216.15	3877.63	4085.82
Mucci1.fgeneshMC_pg.3_hash_488	1.11213	8.74e-06	0.000201461	70.717	84.673	85.3628	174.917	138.045	205.674
e_gw1.04.1318.1	1.11147	0.000245683	0.00354137	408.98	699.667	237.896	1094.88	916.807	902.266
gw1.01.719.1	1.11056	0.00466962	0.0327637	48.3233	32.3094	86.7622	117.986	162.798	78.8977
fgenesh1_pg.07_hash_750	1.1099	0.000102432	0.00171527	103.718	192.743	141.338	400.163	219.92	325.032
Genemark1.7679_g	1.10283	1.53e-12	1.2e-10	578.701	642.846	521.973	1301.15	1093.89	1351.38
fgenesh1_kg.10_hash_34_hash_486_1_CCIA_CCIB_EXTA	1.09652	0.00480946	0.0333384	21.2151	31.1953	44.7805	47.8545	83.7789	74.8517
fgenesh1_pg.11_hash_49	1.08608	0.00158522	0.0148608	36.5371	75.7601	34.9848	119.636	93.2992	101.825
Mucci1.fgeneshMC_pg.6_hash_412	1.08332	2.55e-09	1.28e-07	364.193	418.909	467.396	1025.57	732.113	888.779
fgenesh1_kg.01_hash_325_hash_527_1_CCIA_CCIB_EXTA	1.08288	4.71e-07	1.48e-05	1168.01	1983.13	1119.51	3020.61	3006.52	3023.74
fgenesh1_kg.02_hash_163_hash_1910_1_CCIA_CCIB_EXTA	1.08218	5e-05	0.000902242	73.0742	51.2495	53.1768	140.263	115.196	120.707
fgenesh1_pg.01_hash_123	1.08079	9.18e-07	2.71e-05	2505.74	3605.29	2120.08	7017.29	4652.58	5744.02
fgenesh1_kg.04_hash_4_hash_2200_1_CCIA_CCIB_EXTA	1.07865	0.000728692	0.00816516	40.073	70.1895	86.7622	130.362	172.318	112.615
Genemark1.6961_g	1.07707	2.32e-05	0.000459753	67.1812	50.1353	67.1707	133.663	119.004	134.868
e_gw1.01.2060.1	1.06791	0.000488166	0.00603277	34.1799	33.4236	39.1829	74.257	70.4504	78.2234
fgenesh1_pg.01_hash_252	1.06536	0.00370637	0.0278488	34.1799	31.1953	18.1921	66.8313	54.2659	55.2958
Genemark1.5161_g	1.06519	1.13e-06	3.25e-05	194.472	272.959	218.305	382.011	586.452	468.666
Genemark1.1463_g	1.0627	4.11e-08	1.55e-06	355.942	239.536	354.046	606.432	721.641	652.761
fgenesh1_kg.04_hash_356_hash_1819_1_CCIA_CCIB_EXTA	1.06263	0.000123749	0.00200875	188.579	379.914	271.482	415.014	727.353	613.649
Mucci1.estExt_Genewise1Plus.C_40019	1.05424	0.00794686	0.0485708	44.7874	21.1683	19.5915	61.8808	62.8341	53.9472
e_gw1.01.413.1	1.05211	1.69e-07	5.79e-06	1515.7	1504.06	1896.17	3593.21	2481	4114.15
fgenesh1_kg.01_hash_162_hash_3196_0_CCIB2314.g1_CCIA_CCIB_EXTA	1.04945	8.21e-11	4.96e-09	1139.72	843.388	1043.95	1859.73	2269.65	2134.28
fgenesh1_kg.04_hash_271_hash_2159_1_CCIA_CCIB_EXTA	1.04777	7.36e-07	2.22e-05	116.683	111.412	103.555	202.144	264.665	220.509
fgenesh1_kg.10_hash_39_hash_3310_0_CCIB4308.b1_CCIA_CCIB_EXTA	1.04179	0.000838738	0.0090826	42.4302	32.3094	39.1829	84.983	65.6902	82.9438
e_gw1.03.1862.1	1.04075	1.13e-05	0.000244366	210.972	134.808	127.345	287.952	316.075	370.212
Mucci1.fgeneshMC_pm.5_hash_395	1.03914	0.000616559	0.00718627	43.6088	44.5647	51.7774	71.7818	108.532	106.546
fgenesh1_kg.02_hash_202_hash_1574_1_CCIA_CCIB_EXTA	1.03701	0.000245126	0.00353901	768.458	1195.45	479.991	1855.6	1290	1872.64
Mucci1.fgeneshMC_pg.8_hash_212	1.0362	0.0050461	0.0344919	34.1799	33.4236	16.7927	56.9304	59.9781	57.9932
fgenesh1_kg.01_hash_294_hash_3418_1_CCIA_CCIB_EXTA	1.03486	4.83e-09	2.22e-07	498.555	591.597	590.543	1194.71	926.328	1319.68
fgenesh1_pg.07_hash_580	1.02499	4.55e-05	0.00082669	2703.75	1340.28	2579.08	5531.32	3973.78	3969.84
fgenesh1_pg.06_hash_73	1.02403	1.73e-05	0.000354072	144.97	103.613	131.543	237.622	320.835	215.114
estExt_Genemark1.C_031213	1.02372	8.03e-07	2.4e-05	154.399	223.938	153.933	359.734	392.237	333.798
fgenesh1_kg.06_hash_230_hash_716_1_CCIA_CCIB_EXTA	1.02331	7.29e-07	2.21e-05	173.257	260.704	216.906	374.585	475.064	474.061
Genemark1.3324_g	1.02196	0.00633371	0.0410802	22.3937	38.9942	32.186	49.5047	81.8748	59.3419
Genemark1.9089_g	1.02118	5.06e-05	0.000911292	88.3963	130.352	72.7683	207.095	201.831	186.118
Genemark1.6460_g	1.0187	0.00011239	0.00185104	63.6453	80.2165	72.7683	139.438	119.004	179.374
fgenesh1_pg.11_hash_11	1.01675	1.63e-07	5.6e-06	205.079	284.1	226.701	462.869	432.223	553.633
e_gw1.09.264.1	1.01494	0.0063692	0.0411622	62.4667	34.5377	43.3811	137.788	75.2106	70.8056
fgenesh1_pg.03_hash_684	1.01367	0.00018885	0.00284507	93.1107	187.172	103.555	266.5	271.329	240.065
Genemark1.11134_g	1.01267	0.000655843	0.00755561	555.128	1121.92	421.216	1591.58	1216.7	1428.93
Genemark1.5346_g	1.00658	2.02e-07	6.75e-06	236.902	272.959	232.299	514.849	399.854	575.886
e_gw1.02.1820.1	1.00581	0.000262473	0.00371796	167.364	93.586	103.555	305.279	201.831	225.229
e_gw1.03.2385.1	1.00548	8.39e-07	2.49e-05	246.331	252.905	260.287	383.661	604.541	536.774
estExt_Genewise1Plus.C_030291	-1.0049	1.3e-07	4.49e-06	11301.8	13783.9	13978.5	6118.78	8239.84	5109.47
Genemark1.921_g	-1.00565	0.00715826	0.0449713	57.7522	44.5647	50.3781	30.5279	18.0886	26.9736
Mucci1.fgeneshMC_pm.6_hash_229	-1.01144	1.36e-06	3.79e-05	352.406	293.013	398.826	206.269	147.565	163.19
Mucci1.fgeneshMC_pg.2_hash_1223	-1.01264	2.82e-12	2.15e-10	2166.3	1989.82	2356.57	1148.51	938.704	1138.29
Genemark1.3624_g	-1.01421	0.00353391	0.0269689	82.5032	54.5918	81.1646	41.2539	24.7528	41.1347
fgenesh1_kg.02_hash_158_hash_2038_1_CCIA_CCIB_EXTA	-1.01937	0.00122933	0.0121303	249.867	397.74	156.732	155.94	134.237	107.894
fgenesh1_kg.07_hash_153_hash_2789_1_CCIA_CCIB_EXTA	-1.0206	0.000563374	0.00672243	99.0038	150.406	187.518	68.4815	59.9781	85.6411
fgenesh1_pm.07_hash_276	-1.02182	0.00163357	0.0151876	251.045	435.62	165.128	134.488	115.196	169.934
estExt_fgenesh1_pm.C_060089	-1.02915	1.12e-08	4.84e-07	4448.1	3360.18	4872.68	2148.5	2317.25	1748.56
e_gw1.02.736.1	-1.0315	1.65e-05	0.000344202	181.507	173.803	158.131	89.9335	63.7862	96.4305
fgenesh1_kg.07_hash_223_hash_790_1_CCIA_CCIB_EXTA	-1.03382	2.97e-05	0.000569059	1178.62	2524.59	1561.72	811.052	952.985	808.533
Genemark1.1857_g	-1.03609	2.85e-05	0.000549221	122.576	164.89	128.744	74.257	62.8341	66.0853
fgenesh1_pm.09_hash_69	-1.04029	0.0017365	0.0159309	100.182	57.9342	78.3659	31.353	40.9374	42.4834
e_gw1.08.612.1	-1.04303	1.66e-05	0.000344946	248.688	272.959	181.921	113.036	92.3472	135.542
Genemark1.10295_g	-1.04309	0.000378482	0.00496324	1869.29	4172.37	1759.03	1020.62	1397.58	1368.23
Genemark1.10479_g	-1.04354	0.00117057	0.011685	107.254	84.673	67.1707	51.9799	33.3211	40.4604
gw1.01.1115.1	-1.04369	2.88e-08	1.14e-06	245.152	262.932	247.692	117.986	134.237	115.312
Genemark1.3981_g	-1.05519	2.7e-11	1.79e-09	970.002	1004.94	1118.11	508.248	422.702	554.981
fgenesh1_kg.05_hash_56_hash_434_1_CCIA_CCIB_EXTA	-1.05654	3.36e-09	1.6e-07	476.161	365.431	442.207	219.471	191.359	205.674
Mucci1.estExt_fgeneshMC_pg.C_40981	-1.06342	0.00141376	0.0135065	76.6101	135.922	109.152	56.1053	34.2732	62.7136
fgenesh1_kg.02_hash_78_hash_1579_1_CCIA_CCIB_EXTA	-1.07303	2.33e-07	7.68e-06	1508.63	2090.09	1200.68	819.302	681.655	780.885
fgenesh1_pg.02_hash_978	-1.07383	0.000586129	0.00691157	73.0742	81.3307	68.5701	38.7787	27.6089	39.1117
fgenesh1_kg.02_hash_254_hash_206_1_CCIA_CCIB_EXTA	-1.07472	0.000585177	0.00691103	86.039	134.808	78.3659	49.5047	52.3618	41.1347
fgenesh1_kg.04_hash_331_hash_1175_2_CCIA_CCIB_EXTA	-1.07767	0.000456787	0.0057235	215.687	464.587	260.287	107.26	179.934	159.144
gw1.05.688.1	-1.07975	8.36e-07	2.49e-05	253.403	383.257	271.482	132.838	153.277	144.309
gw1.06.1133.1	-1.08159	0.000268388	0.00377798	129.648	147.064	137.14	43.7291	91.3951	61.3649
estExt_Genemark1.C_030328	-1.08235	2.76e-06	7.2e-05	392.479	427.822	379.235	238.447	129.476	197.581
e_gw1.01.1991.1	-1.08277	2e-10	1.16e-08	345.335	327.551	356.845	150.989	164.702	169.934
Genemark1.10167_g	-1.09064	4.53e-05	0.00082513	1493.31	2869.97	1656.88	800.326	1257.64	770.77
Genemark1.4931_g	-1.09287	0.000464006	0.0057898	140.255	309.725	174.924	115.511	98.0594	80.2464
fgenesh1_kg.04_hash_155_hash_1318_1_CCIA_CCIB_EXTA	-1.10044	1.2e-13	1.08e-11	4102.76	3772.41	4374.49	2030.52	2076.38	1607.63
estExt_Genemark1.C_030291	-1.10727	1.96e-05	0.000395954	246.331	138.151	222.503	94.0589	97.1073	90.3615
fgenesh1_kg.01_hash_132_hash_1750_1_CCIA_CCIB_EXTA	-1.11048	1.89e-08	7.76e-07	539.806	451.218	505.18	286.302	214.207	192.861
fgenesh1_kg.01_hash_434_hash_1674_1_CCIA_CCIB_EXTA	-1.11137	0.000394897	0.00513366	2861.68	1195.45	2110.28	1373.75	650.238	830.112
fgenesh1_kg.08_hash_168_hash_2741_1_CCIA_CCIB_EXTA	-1.11148	0.00494877	0.0339448	48.3233	95.8142	50.3781	26.4025	25.7049	37.763
fgenesh1_pg.12_hash_86	-1.11198	2.68e-08	1.07e-06	16487.7	25781.8	16203.5	8742.52	8086.56	10223.7
estExt_Genemark1.C_060466	-1.11334	0.000312075	0.00425983	2679	1460.61	1954.95	1420.78	852.069	544.866
fgenesh1_kg.07_hash_234_hash_165_1_CCIA_CCIB_EXTA	-1.12392	7.26e-19	1.11e-16	30377.7	33503.8	33935.2	16556.8	13860.6	14464.6
fgenesh1_kg.08_hash_31_hash_3050_0_CCIA7017.b1_CCIA_CCIB_EXTA	-1.12494	0.00202711	0.0178516	50.6805	44.5647	48.9787	22.2771	23.8008	20.2302
Genemark1.5857_g	-1.12636	4.37e-05	0.000798399	115.504	216.139	162.329	73.4319	79.0187	74.1773
Genemark1.1924_g	-1.13146	6.88e-14	6.33e-12	3016.08	2485.6	2870.15	1155.11	1206.23	1457.92
Mucci1.gw1.5.909.1	-1.13668	9.23e-12	6.66e-10	987.681	873.469	778.061	353.133	396.998	449.784
fgenesh1_kg.02_hash_21_hash_3461_0_CCIB7703.g1_CCIA_CCIB_EXTA	-1.1406	4.75e-07	1.49e-05	292.297	301.926	319.061	104.785	178.982	131.496
fgenesh1_kg.01_hash_88_hash_2180_1_CCIA_CCIB_EXTA	-1.14624	9.57e-11	5.75e-09	1303.55	950.343	1137.7	438.116	520.762	572.514
gw1.04.1051.1	-1.14818	0.000506225	0.0062218	260.474	495.783	373.637	152.639	257.049	101.825
gw1.03.1712.1	-1.15166	3.03e-09	1.48e-07	836.818	1061.76	713.689	411.714	433.175	333.124
estExt_Genewise1.C_020535	-1.15952	0.00133462	0.0129286	90.7535	153.748	79.7652	51.9799	62.8341	31.694
Mucci1.e_gw1.9.64.1	-1.16042	4.4e-10	2.43e-08	2572.92	3515.04	3210.2	1171.61	1698.43	1291.36
fgenesh1_pg.04_hash_528	-1.16419	0.000272326	0.00382147	106.076	62.3906	86.7622	35.4783	36.1772	41.809
gw1.11.246.1	-1.16678	1.42e-09	7.37e-08	1963.58	2288.4	2849.16	899.335	1282.39	981.838
fgenesh1_kg.06_hash_40_hash_196_1_CCIA_CCIB_EXTA	-1.16854	8.17e-11	4.96e-09	528.02	398.854	493.985	228.547	200.879	202.302
Mucci1.estExt_fgeneshMC_pg.C_40552	-1.18057	0.000861786	0.00927578	91.9321	151.52	64.372	51.9799	39.0333	45.1807
Mucci1.estExt_Genewise1Plus.C_20320	-1.18091	4.17e-07	1.34e-05	4598.96	6942.07	5590.56	1679.03	3073.16	2804.58
fgenesh1_kg.04_hash_145_hash_104_1_CCIA_CCIB_EXTA	-1.18473	0.000138736	0.00219276	1314.16	2110.14	855.028	658.412	410.326	813.253
gw1.01.2802.1	-1.186	0.000268216	0.00377798	126.112	115.868	99.3567	57.7554	28.561	62.7136
fgenesh1_kg.04_hash_12_hash_2055_1_CCIA_CCIB_EXTA	-1.2018	1.21e-11	8.4e-10	3413.27	4106.64	3109.45	1827.55	1521.35	1273.83
fgenesh1_kg.02_hash_209_hash_60_1_CCIA_CCIB_EXTA	-1.20277	2.88e-06	7.49e-05	326.477	636.162	428.213	179.042	184.694	240.065
fgenesh1_kg.08_hash_167_hash_474_1_CCIA_CCIB_EXTA	-1.20824	5.42e-10	2.94e-08	282.868	238.421	292.473	123.762	119.956	108.569
estExt_Genemark1.C_060907	-1.21403	0.00509009	0.0346613	42.4302	49.0212	71.3689	12.3762	31.4171	26.2992
fgenesh1_pg.04_hash_140	-1.21483	0.000294443	0.00405601	167.364	91.3577	158.131	39.6037	60.9301	78.2234
Genemark1.3636_g	-1.21676	0.00115293	0.0115666	81.3246	75.7601	88.1616	42.079	17.1366	45.1807
gw1.03.397.1	-1.22461	0.0047832	0.0332902	116.683	450.104	131.543	103.135	114.244	82.2694
fgenesh1_kg.09_hash_72_hash_2056_1_CCIA_CCIB_EXTA	-1.22634	3.78e-08	1.44e-06	2772.11	4181.29	2219.43	1374.58	1141.49	1404.65
Mucci1.e_gw1.2.2037.1	-1.24179	3.77e-08	1.44e-06	529.199	887.953	680.104	235.972	324.643	326.38
Mucci1.fgeneshMC_pg.3_hash_86	-1.24461	0.00192151	0.0171395	63.6453	127.01	107.753	22.2771	60.9301	43.1577
fgenesh1_pm.04_hash_140	-1.24705	1.14e-12	9.05e-11	894.57	679.612	933.393	347.358	383.669	325.706
fgenesh1_kg.06_hash_200_hash_2185_2_CCIA_CCIB_EXTA	-1.26551	1.39e-06	3.84e-05	1163.29	2392.01	1221.67	575.904	749.25	662.876	MFS23
e_gw1.03.23.1	-1.2672	2.71e-13	2.26e-11	5300.24	7885.73	6265.07	2725.23	2945.59	2412.11
e_gw1.03.2258.1	-1.2695	2.34e-06	6.17e-05	135.541	123.667	152.534	51.1548	73.3065	47.2038
Genemark1.4257_g	-1.27112	0.000407447	0.00525134	166.185	360.974	188.918	61.8808	91.3951	142.96
e_gw1.05.153.1	-1.27543	1e-08	4.39e-07	5174.13	9177	5389.05	2466.16	3088.39	2601.6	MFS22
gw1.06.957.1	-1.27945	0.000181417	0.00274687	116.683	67.9612	152.534	54.4551	39.9854	43.8321
Mucci1.fgeneshMC_pm.1_hash_54	-1.28083	8.2e-08	2.94e-06	665.918	465.702	703.893	259.074	314.171	183.42
Genemark1.3209_g	-1.28285	2.12e-05	0.000421643	327.655	492.44	271.482	101.485	136.141	210.394
fgenesh1_pg.04_hash_360	-1.28415	7.09e-12	5.19e-10	324.12	435.62	370.838	158.415	158.037	148.355
fgenesh1_kg.06_hash_175_hash_114_1_CCIA_CCIB_EXTA	-1.28704	9.86e-06	0.000220958	3195.23	6066.38	2430.74	1292.9	1519.44	1979.19
gw1.03.2249.1	-1.28854	4.53e-08	1.68e-06	1026.58	601.624	668.909	363.034	327.499	250.854
fgenesh1_kg.04_hash_160_hash_137_1_CCIA_CCIB_EXTA	-1.29316	1.12e-06	3.22e-05	958.215	626.135	1080.33	311.054	272.281	501.709
Mucci1.estExt_fgeneshMC_pm.C_10474	-1.2933	1.33e-08	5.62e-07	232.188	221.71	270.082	84.1579	123.764	88.3385
gw1.09.507.1	-1.30006	0.00282088	0.0226623	50.6805	35.6518	53.1768	23.9273	10.4724	21.5789
fgenesh1_pg.06_hash_555	-1.30456	5.04e-12	3.78e-10	545.7	516.951	396.027	206.269	208.495	177.351
Genemark1.2908_g	-1.32225	1.05e-06	3.06e-05	1018.32	672.928	1472.16	377.886	534.09	353.354
fgenesh1_pm.05_hash_165	-1.32484	2.38e-07	7.83e-06	137.898	184.944	162.329	60.2307	79.9707	54.6215
fgenesh1_pg.07_hash_429	-1.32723	0.000309937	0.00423706	86.039	52.3636	93.7592	22.2771	39.9854	30.3453
Mucci1.estExt_fgeneshMC_kg.C_40230	-1.32826	1.79e-13	1.58e-11	408.98	495.783	424.015	153.464	188.502	187.466
Mucci1.e_gw1.7.707.1	-1.32976	2.07e-16	2.46e-14	1076.08	1010.51	1283.24	407.588	501.721	431.577
estExt_Genewise1Plus.C_071394	-1.3302	1.09e-09	5.76e-08	206.258	189.4	244.893	82.5078	94.2512	78.2234
gw1.01.714.1	-1.33643	4.9e-11	3.06e-09	392.479	352.062	361.043	161.715	111.388	163.19
Genemark1.9117_g	-1.33928	3.72e-08	1.43e-06	222.759	180.487	209.909	103.135	70.4504	68.7826
e_gw1.06.1330.1	-1.33973	1.05e-05	0.000230248	1954.15	3072.74	1977.34	530.525	826.364	1409.37
fgenesh1_kg.04_hash_329_hash_2063_1_CCIA_CCIB_EXTA	-1.34128	0.000652902	0.00753137	157.935	336.464	103.555	103.135	59.026	74.1773
Genemark1.10272_g	-1.35575	0.00021369	0.0031354	103.718	294.127	149.735	67.6564	88.539	58.6675
fgenesh1_kg.07_hash_30_hash_683_7_CCIA_CCIB_EXTA	-1.35843	0.00478783	0.0332902	45.9661	115.868	88.1616	12.3762	44.7455	40.4604
Genemark1.7569_g	-1.36709	7e-10	3.73e-08	203.901	262.932	233.698	75.9072	103.772	92.3845
fgenesh1_kg.03_hash_256_hash_1052_1_CCIA_CCIB_EXTA	-1.36738	0.000191714	0.00286902	221.58	330.893	379.235	51.9799	175.174	134.194
Genemark1.3512_g	-1.3686	3.2e-12	2.42e-10	617.595	618.336	611.534	235.972	297.034	184.769
fgenesh1_kg.04_hash_126_hash_1977_1_CCIA_CCIB_EXTA	-1.37006	2.79e-10	1.58e-08	825.032	516.951	885.814	290.427	305.602	265.69	MFS21
Genemark1.6739_g	-1.38004	0.000717636	0.00808148	107.254	240.65	123.146	51.1548	96.1553	35.0657
fgenesh1_kg.02_hash_336_hash_3379_0_CCIB5793.b1_CCIA_CCIB_EXTA	-1.39067	0.00290294	0.0231234	45.9661	157.091	51.7774	34.6533	33.3211	29.6709
fgenesh1_kg.05_hash_83_hash_291_1_CCIA_CCIB_EXTA	-1.39378	6.74e-05	0.00118125	88.3963	67.9612	76.9665	25.5774	41.8894	22.2532
Mucci1.fgeneshMC_pg.2_hash_943	-1.40345	2.71e-05	0.000529644	592.844	1066.21	407.223	309.404	309.411	163.864
Mucci1.e_gw1.1.1346.1	-1.40513	3.88e-19	6.02e-17	7950.95	10287.8	8767.18	3807.73	3456.83	2934.05	ABCC2
Mucci1.fgeneshMC_pg.1_hash_955	-1.40847	1.22e-09	6.41e-08	155.577	150.406	146.936	58.5805	52.3618	59.3419
Genemark1.10488_g	-1.40868	0.00227028	0.0193438	38.8944	26.7388	33.5854	11.5511	11.4244	14.1611
fgenesh1_kg.02_hash_40_hash_1063_1_CCIA_CCIB_EXTA	-1.41425	5.3e-09	2.42e-07	3296.59	6616.75	3690.19	1528.87	1870.74	1705.4
Genemark1.1792_g	-1.42222	6.75e-10	3.62e-08	1363.66	2073.37	1325.22	508.248	503.625	764.027
fgenesh1_kg.02_hash_314_hash_490_1_CCIA_CCIB_EXTA	-1.43009	3.19e-08	1.25e-06	5632.61	7164.9	6533.75	2516.49	3274.04	1385.77
Genemark1.9860_g	-1.43884	4.42e-14	4.19e-12	543.342	513.609	493.985	235.972	162.798	173.305
fgenesh1_pg.08_hash_371	-1.44888	0.000107556	0.00178447	67.1812	112.526	68.5701	37.1285	19.0407	34.3913
fgenesh1_pm.01_hash_395	-1.45335	2.04e-13	1.78e-11	1493.31	1823.81	2117.28	511.548	770.194	702.662	MFS20
fgenesh1_kg.12_hash_12_hash_1657_1_CCIA_CCIB_EXTA	-1.45487	4.25e-08	1.6e-06	205.079	367.659	327.457	99.8344	93.2992	134.194
fgenesh1_kg.04_hash_125_hash_1977_0_CCIA9889.g1_CCIA_CCIB_EXTA	-1.45723	1.41e-11	9.49e-10	539.806	422.251	710.89	217.821	202.783	188.141
fgenesh1_kg.02_hash_315_hash_683_7_CCIA_CCIB_EXTA	-1.46807	0.00804058	0.0490437	40.073	176.031	48.9787	22.2771	51.4098	22.9275
Mucci1.fgeneshMC_pg.8_hash_66	-1.47723	1.06e-10	6.31e-09	287.582	378.8	236.497	99.0093	113.292	112.615
gw1.05.1285.1	-1.48351	0.000342966	0.00459788	57.7522	37.88	60.1738	17.3266	13.3285	24.2762
e_gw1.10.346.1	-1.51686	4.04e-09	1.9e-07	129.648	148.178	153.933	49.5047	40.9374	59.3419
Mucci1.gw1.9.458.1	-1.5227	0.00107165	0.0109338	30.644	33.4236	36.3841	9.90093	15.2325	10.1151
estExt_Genemark1.C_070713	-1.52428	7.89e-05	0.00135676	275.796	637.276	232.299	75.0821	180.886	142.96
Mucci1.fgeneshMC_pg.1_hash_196	-1.54835	5.27e-07	1.64e-05	229.83	157.091	121.747	75.0821	48.5537	50.5755
fgenesh1_pg.01_hash_904	-1.54975	0.007679	0.047415	1789.14	4589.05	1237.06	1033	694.984	873.27
fgenesh1_kg.09_hash_76_hash_1432_1_CCIA_CCIB_EXTA	-1.56665	3.16e-11	2.05e-09	726.028	479.071	912.403	221.946	267.521	225.229
Genemark1.113_g	-1.57366	0.00160008	0.0149689	36.5371	88.0154	29.3872	18.1517	13.3285	20.2302
fgenesh1_pm.11_hash_40	-1.58864	2.1e-05	0.000418892	54.2164	76.8742	50.3781	22.2771	17.1366	20.9045
estExt_Genewise1Plus.C_080360	-1.59143	1.33e-09	6.94e-08	754.315	1633.3	992.168	342.407	441.743	338.518
fgenesh1_kg.07_hash_225_hash_675_2_CCIA_CCIB_EXTA	-1.59994	1.07e-15	1.25e-13	337.084	411.11	428.213	125.412	111.388	149.703
fgenesh1_kg.07_hash_131_hash_1002_1_CCIA_CCIB_EXTA	-1.60242	5.89e-07	1.81e-05	152.042	323.094	156.732	78.3824	61.8821	68.1083
Genemark1.400_g	-1.60878	2.58e-08	1.04e-06	199.186	173.803	274.281	48.6796	71.4024	91.0358
fgenesh1_kg.11_hash_29_hash_646_1_CCIA_CCIB_EXTA	-1.61171	0.00582801	0.0384367	387.765	1314.66	692.698	165.841	364.628	253.552
Genemark1.10719_g	-1.61291	3.32e-09	1.59e-07	243.974	437.849	249.091	119.636	94.2512	91.0358
e_gw1.04.24.1	-1.61356	0.000429645	0.00545164	294.654	75.7601	240.695	107.26	48.5537	43.8321	PDR4
Mucci1.fgeneshMC_pg.2_hash_816	-1.61393	0.00358504	0.0272095	473.804	1245.58	356.845	240.923	236.104	201.628
fgenesh1_pm.03_hash_100	-1.62426	3.25e-07	1.05e-05	108.433	192.743	127.345	43.7291	59.9781	36.4143
Mucci1.gw1.2.900.1	-1.62464	2.91e-05	0.00055906	64.8239	101.385	62.9726	15.6765	34.2732	24.9506
fgenesh1_kg.03_hash_218_hash_2873_0_CCIA10434.b1_CCIA_CCIB_EXTA	-1.63058	1.02e-05	0.000224863	238.081	586.026	331.656	102.31	194.215	78.2234
fgenesh1_kg.13_hash_4_hash_3253_1_CCIA_CCIB_EXTA	-1.64412	2.14e-13	1.85e-11	628.203	432.278	726.284	191.418	216.111	164.539
fgenesh1_kg.03_hash_158_hash_1695_1_CCIA_CCIB_EXTA	-1.6469	3.68e-13	3.01e-11	1830.39	1287.92	2222.23	648.511	436.031	619.044
fgenesh1_kg.11_hash_32_hash_683_3_CCIA_CCIB_EXTA	-1.65068	6.11e-06	0.000147909	248.688	794.367	370.838	124.587	199.927	126.776
Mucci1.fgeneshMC_pg.2_hash_1403	-1.65381	1.28e-07	4.46e-06	254.581	150.406	341.451	80.0326	96.1553	61.3649
fgenesh1_kg.12_hash_49_hash_907_0_CCIB7630.g1_CCIA_CCIB_EXTA	-1.65708	1e-05	0.000222254	48.3233	74.646	62.9726	15.6765	20.9447	22.2532
Mucci1.estExt_fgeneshMC_kg.C_50019	-1.66019	2.49e-10	1.42e-08	268.725	227.28	258.887	66.0062	112.34	62.0392
Mucci1.gw1.6.700.1	-1.67058	0.000106422	0.00177219	63.6453	178.259	96.5579	22.2771	52.3618	32.3683
e_gw1.01.988.1	-1.67485	1.29e-16	1.57e-14	517.413	723.063	576.549	188.943	222.776	159.144
fgenesh1_pg.11_hash_128	-1.67873	9.66e-06	0.000218659	45.9661	65.733	60.1738	14.8514	19.9927	18.8815
fgenesh1_pm.05_hash_149	-1.68597	9.2e-06	0.000209617	76.6101	135.922	64.372	33.8282	31.4171	21.5789
Mucci1.fgeneshMC_pm.4_hash_389	-1.72036	1.73e-08	7.2e-07	150.863	91.3577	160.93	35.4783	41.8894	44.5064
Mucci1.e_gw1.4.309.1	-1.72344	0.00553286	0.0369615	689.491	1154.23	862.024	183.167	507.433	129.473
e_gw1.01.2027.1	-1.72459	2.41e-32	8.34e-30	769.637	843.388	857.826	236.797	263.713	247.483
estExt_Genewise1Plus.C_100015	-1.72501	1.88e-09	9.63e-08	331.191	630.591	328.857	100.659	154.229	136.217
Genemark1.10393_g	-1.73736	2.78e-05	0.000539708	43.6088	73.5318	78.3659	19.8019	26.6569	12.8125	MFS19
Mucci1.fgeneshMC_pg.12_hash_48	-1.74133	0.00552185	0.0369587	28.2868	21.1683	12.5945	7.4257	6.66423	4.72038
Mucci1.estExt_fgeneshMC_pg.C_60364	-1.75306	2.73e-13	2.26e-11	162.649	229.508	201.512	53.6301	61.8821	60.6906
fgenesh1_pg.08_hash_519	-1.76253	4.25e-07	1.35e-05	110.79	61.2765	118.948	25.5774	29.513	30.3453
fgenesh1_pg.01_hash_473	-1.76356	3.67e-08	1.42e-06	155.577	88.0154	170.726	33.8282	44.7455	43.1577
estExt_fgenesh1_pg.C_070426	-1.77384	6.19e-08	2.26e-06	340.62	964.827	471.595	169.141	146.613	203.651
fgenesh1_kg.05_hash_18_hash_295_1_CCIA_CCIB_EXTA	-1.78055	3.36e-11	2.16e-09	292.297	268.503	321.86	95.709	109.484	53.2728
fgenesh1_pg.03_hash_236	-1.79238	3.06e-09	1.48e-07	109.611	191.628	145.537	48.6796	33.3211	46.5294
Mucci1.fgeneshMC_pg.5_hash_494	-1.79508	1.55e-10	9.13e-09	128.469	125.895	141.338	47.8545	28.561	37.0887
Genemark1.7046_g	-1.79894	0.00142404	0.0135759	27.1082	24.5106	25.189	4.12539	7.61626	10.1151
fgenesh1_kg.09_hash_14_hash_1725_1_CCIA_CCIB_EXTA	-1.81021	1.64e-06	4.47e-05	48.3233	59.0483	64.372	18.1517	15.2325	15.5098
Genemark1.4061_g	-1.81341	0.000208656	0.00306653	82.5032	356.518	89.561	37.9536	60.9301	51.9241
Genemark1.10429_g	-1.83342	0.000559444	0.00670334	49.5019	49.0212	18.1921	9.90093	8.56829	14.1611
Genemark1.1644_g	-1.83916	1.31e-08	5.57e-07	140.255	167.118	125.945	24.7523	39.0333	56.6445
Genemark1.6590_g	-1.84684	1.12e-07	3.93e-06	83.6818	161.547	109.152	29.7028	25.7049	42.4834
Genemark1.3519_g	-1.85077	0.00190128	0.0170265	29.4654	60.1624	15.3933	6.60062	10.4724	12.1381
Genemark1.8098_g	-1.85298	0.000674991	0.00771544	24.751	35.6518	23.7896	10.726	6.66423	6.06906
gw1.04.657.1	-1.85602	0.00412482	0.0299923	695.384	194.971	237.896	149.339	73.3065	89.0128
Mucci1.fgeneshMC_pg.2_hash_1405	-1.86537	1.93e-07	6.5e-06	139.077	75.7601	110.552	37.9536	19.0407	31.694
Genemark1.5480_g	-1.86771	3.43e-26	7.73e-24	504.448	500.239	449.204	150.989	119.956	127.45
e_gw1.03.1302.1	-1.87516	0.00608982	0.0399005	15.322	22.2824	16.7927	6.60062	1.90407	6.06906
Genemark1.10008_g	-1.87699	2.93e-09	1.45e-07	291.118	372.116	155.332	91.5836	65.6902	66.0853
fgenesh1_kg.06_hash_170_hash_0_0_CCIA9945.b1_CCIA_CCIB_EXTA	-1.88399	4.07e-13	3.3e-11	903.999	1387.08	673.107	221.121	260.857	320.986
fgenesh1_kg.04_hash_127_hash_998_1_CCIA_CCIB_EXTA	-1.89482	8.42e-18	1.15e-15	9597.48	5518.23	9373.12	2618.8	1986.89	1979.19
Genemark1.4163_g	-1.90747	0.00238861	0.0200009	20.0365	22.2824	16.7927	4.12539	4.76016	6.74339
Genemark1.459_g	-1.90912	0.000200282	0.00297256	80.1459	323.094	79.7652	23.9273	49.5057	55.2958
estExt_fgenesh1_pm.C_020398	-1.91095	0.00343629	0.0263245	249.867	545.918	225.302	43.7291	156.133	72.1543
fgenesh1_kg.04_hash_27_hash_1600_1_CCIA_CCIB_EXTA	-1.91575	1.52e-18	2.24e-16	387.765	366.545	342.851	114.686	70.4504	104.523
estExt_fgenesh1_pm.C_010045	-1.95089	0.00283467	0.0227404	704.813	245.106	530.369	224.421	76.1626	82.2694	PDR8
fgenesh1_pg.06_hash_465	-1.95199	1.2e-12	9.49e-11	1554.6	3204.21	1404.99	504.123	516.002	573.189
fgenesh1_kg.07_hash_217_hash_945_1_CCIA_CCIB_EXTA	-1.95407	4.89e-05	0.000884889	75.4315	334.236	201.512	23.9273	65.6902	68.1083
Mucci1.estExt_fgeneshMC_pg.C_11133	-1.95971	8.29e-06	0.000193044	47.1447	40.1083	46.1799	12.3762	14.2805	8.09207
fgenesh1_kg.08_hash_10_hash_3466_0_CCIB7755.b1_CCIA_CCIB_EXTA	-1.96066	1.18e-19	1.9e-17	266.367	215.025	242.095	61.8808	58.074	65.4109
estExt_fgenesh1_pm.C_040032	-1.97079	0.00103812	0.0106885	24.751	22.2824	19.5915	7.4257	5.7122	4.04604
fgenesh1_kg.06_hash_55_hash_2625_1_CCIA_CCIB_EXTA	-1.99257	1.68e-08	7.09e-07	180.328	329.779	212.707	30.5279	71.4024	79.5721
e_gw1.03.1649.1	-1.99295	3.23e-10	1.82e-08	166.185	347.605	247.692	50.3297	86.635	55.2958	ABCC1
Genemark1.6205_g	-2.01104	0.00399872	0.0293598	33.0013	15.5977	30.7866	7.4257	11.4244	1.34868	MFS18
fgenesh1_pm.08_hash_38	-2.0126	9.79e-08	3.49e-06	121.398	324.209	127.345	47.0294	49.5057	45.8551
estExt_fgenesh1_pg.C_020874	-2.01568	1.65e-14	1.66e-12	1305.91	2556.9	1244.06	364.684	437.935	460.574
fgenesh1_kg.08_hash_155_hash_0_0_EXTA707.b0_CCIA_CCIB_EXTA	-2.04532	1.71e-05	0.000352268	61.2881	37.88	51.7774	14.0263	17.1366	6.06906
Genemark1.10480_g	-2.04854	0.00203866	0.0179184	74.2529	8.91295	43.3811	7.4257	12.3764	10.7894
estExt_fgenesh1_pg.C_060563	-2.05251	6e-30	1.64e-27	7500.72	5374.51	8151.45	1790.42	1792.68	1486.24
Mucci1.fgeneshMC_pg.3_hash_814	-2.05304	1.28e-16	1.57e-14	346.513	284.1	264.485	94.884	64.7382	56.6445
fgenesh1_kg.04_hash_165_hash_1483_2_CCIA_CCIB_EXTA	-2.06237	1.49e-06	4.09e-05	114.326	281.872	79.7652	30.5279	44.7455	39.1117
Genemark1.7966_g	-2.06379	7.25e-06	0.000172333	48.3233	113.64	58.7744	11.5511	15.2325	25.6249
gw1.06.130.1	-2.08638	9.81e-21	1.67e-18	1904.64	3025.95	2856.16	471.119	759.722	603.534
fgenesh1_pm.12_hash_66	-2.09864	3.03e-06	7.82e-05	38.8944	61.2765	48.9787	7.4257	12.3764	14.8355
e_gw1.07.1057.1	-2.12726	2.02e-10	1.17e-08	317.048	565.972	366.64	47.8545	123.764	114.638	MFS17
Genemark1.7197_g	-2.14546	7.12e-05	0.00123865	55.395	212.797	46.1799	18.9768	32.3691	20.2302
fgenesh1_kg.05_hash_194_hash_0_0_CCIB7764.g1_CCIA_CCIB_EXTA	-2.1675	4.03e-08	1.53e-06	64.8239	69.0754	58.7744	19.8019	13.3285	10.1151
Genemark1.741_g	-2.23221	2.59e-08	1.04e-06	226.294	199.427	186.119	14.8514	46.6496	68.1083
Mucci1.fgeneshMC_pg.4_hash_791	-2.24286	0.00223423	0.0191711	17.6793	101.385	15.3933	8.25078	15.2325	5.39472
Genemark1.7297_g	-2.24342	2.35e-13	2.02e-11	2679	1070.67	2278.21	502.472	482.681	288.617
gw1.05.826.1	-2.265	4.73e-14	4.43e-12	1172.72	2027.7	1099.92	275.576	189.454	428.206
Genemark1.5934_g	-2.26863	9.98e-09	4.38e-07	119.04	272.959	93.7592	30.5279	33.3211	37.0887
Mucci1.estExt_Genewise1Plus.C_30414	-2.30709	1.5e-10	8.9e-09	208.615	432.278	152.534	44.5542	55.2179	60.6906
Genemark1.6070_g	-2.30745	1.27e-11	8.68e-10	104.897	84.673	90.9604	18.9768	13.3285	23.6019
fgenesh1_pm.04_hash_73	-2.3327	1.88e-10	1.1e-08	156.756	194.971	159.53	15.6765	54.2659	32.3683	MFS16
fgenesh1_kg.01_hash_396_hash_1170_1_CCIA_CCIB_EXTA	-2.35467	1.21e-15	1.39e-13	438.445	1004.94	544.363	143.564	103.772	140.937
fgenesh1_kg.07_hash_185_hash_3357_1_CCIA_CCIB_EXTA	-2.35585	1.46e-17	1.96e-15	424.302	785.454	524.771	79.2075	119.004	140.263
e_gw1.12.27.1	-2.40012	3.25e-08	1.27e-06	167.364	513.609	190.317	28.0526	70.4504	66.7596
fgenesh1_pg.01_hash_1000	-2.40164	2.77e-40	1.47e-37	7440.61	7947.01	9983.25	1440.59	1956.43	1406	PDR7
Genemark1.12107_g	-2.42131	3.36e-15	3.65e-13	538.628	1129.72	540.165	98.1843	144.709	169.259
fgenesh1_kg.02_hash_239_hash_1715_1_CCIA_CCIB_EXTA	-2.43269	1.77e-05	0.000360705	1043.08	2242.72	768.265	153.464	331.307	266.364
estExt_Genemark1.C_021385	-2.46232	1.02e-13	9.31e-12	432.552	1141.97	583.546	90.7586	156.133	144.983
Genemark1.9265_g	-2.47554	0.00507312	0.0345978	90.7535	379.914	89.561	11.5511	49.5057	39.786
Mucci1.fgeneshMC_pg.2_hash_1260	-2.47668	7.81e-11	4.82e-09	109.611	143.721	166.527	10.726	31.4171	33.0426
Mucci1.e_gw1.10.113.1	-2.50601	3.34e-21	6.01e-19	192.115	216.139	247.692	28.8777	37.1293	48.5524
estExt_Genewise1Plus.C_040653	-2.52117	2.25e-07	7.46e-06	185.043	67.9612	116.149	37.1285	18.0886	9.44075	MFS15
Mucci1.estExt_fgeneshMC_pm.C_30458	-2.56277	0.000121737	0.00198324	18.8579	67.9612	62.9726	4.95047	2.8561	16.8585
fgenesh1_kg.08_hash_176_hash_256_1_CCIA_CCIB_EXTA	-2.60677	0.00621475	0.0405128	836.818	5206.28	549.96	301.978	379.861	400.558
gw1.01.2897.1	-2.63309	2.13e-10	1.22e-08	150.863	321.98	107.753	21.452	43.7935	28.9966
gw1.10.81.1	-2.64053	7.38e-06	0.000174498	18.8579	51.2495	47.5793	4.95047	9.52033	4.72038
Mucci1.fgeneshMC_pm.3_hash_69	-2.66464	7.02e-05	0.00122566	40.073	88.0154	12.5945	10.726	4.76016	6.74339
estExt_fgenesh1_pg.C_120159	-2.66682	0.00130955	0.0127405	70.717	396.626	93.7592	23.9273	43.7935	20.9045
e_gw1.07.899.1	-2.71005	0.00228647	0.0193963	403.087	1456.15	1258.05	60.2307	327.499	89.0128
gw1.13.149.1	-2.77838	2.59e-09	1.29e-07	77.7887	164.89	50.3781	13.2012	13.3285	16.1841
fgenesh1_pg.04_hash_672	-2.80731	1.18e-37	5.3e-35	1655.96	1512.97	1085.93	237.622	218.015	153.749
fgenesh1_kg.06_hash_57_hash_1854_1_CCIA_CCIB_EXTA	-2.84162	5.3e-12	3.95e-10	162.649	356.518	128.744	18.9768	28.561	42.4834
fgenesh1_pg.02_hash_389	-2.85079	2.52e-11	1.68e-09	144.97	62.3906	95.1585	19.8019	11.4244	10.7894
Mucci1.fgeneshMC_pg.8_hash_92	-2.98148	2.51e-26	5.8e-24	1208.08	2509	1101.32	193.893	201.831	214.44
estExt_Genemark1.C_010551	-3.01857	0.00128294	0.0125495	16.5006	38.9942	5.59756	0.825078	5.7122	1.34868
fgenesh1_kg.01_hash_204_hash_197_1_CCIA_CCIB_EXTA	-3.05806	8.64e-05	0.00147449	500.912	1360.34	438.009	52.805	175.174	48.5524
fgenesh1_kg.02_hash_362_hash_2612_1_CCIA_CCIB_EXTA	-3.12049	9.75e-12	6.97e-10	163.828	538.119	151.134	19.8019	39.9854	38.4374
Mucci1.estExt_fgeneshMC_kg.C_100020	-3.14071	9.74e-06	0.000219448	30.644	93.586	20.9909	1.65016	10.4724	4.72038
Mucci1.fgeneshMC_pm.10_hash_44	-3.20988	7.18e-06	0.000171534	20.0365	101.385	23.7896	4.12539	8.56829	3.3717
Mucci1.fgeneshMC_pm.4_hash_335	-3.23038	0.00322233	0.0250907	93.1107	353.176	76.9665	2.47523	35.2252	18.2072
e_gw1.05.942.1	-3.27485	3.27e-05	0.000615271	12970.7	43669	16795.5	1292.9	4411.72	1882.76
fgenesh1_kg.13_hash_1_hash_1414_1_CCIA_CCIB_EXTA	-3.29422	2.05e-05	0.00041076	351.228	766.514	278.479	14.0263	79.9707	48.5524
fgenesh1_pm.01_hash_34	-3.30046	2.75e-06	7.2e-05	8537.9	12245.3	14860.1	400.988	2279.17	938.006
gw1.01.1197.1	-3.36956	2.21e-05	0.000439571	15.322	44.5647	15.3933	1.65016	3.80813	2.02302
fgenesh1_pg.03_hash_1396	-3.3714	7e-39	3.5e-36	357.121	483.528	442.207	44.5542	53.3138	27.6479
Genemark1.2431_g	-3.3834	0.000812474	0.00885076	174.435	374.344	148.335	5.77554	53.3138	8.09207
e_gw1.04.1659.1	-3.46899	9.35e-07	2.74e-05	38.8944	154.862	41.9817	1.65016	16.1846	4.04604
fgenesh1_pm.01_hash_365	-3.47076	6.49e-07	1.99e-05	55.395	122.553	40.5823	0.825078	16.1846	3.3717	MFS14
fgenesh1_pm.04_hash_91	-3.51183	2.7e-08	1.08e-06	817.96	2281.72	796.253	62.7059	139.949	138.914	MFS13
Mucci1.fgeneshMC_pm.1_hash_404	-3.52647	0.000225572	0.00329899	96.6466	408.882	85.3628	11.5511	33.3211	6.74339
Mucci1.fgeneshMC_pg.8_hash_228	-3.59156	3.1e-18	4.43e-16	115.504	133.694	92.3598	15.6765	7.61626	5.39472
Genemark1.11647_g	-3.77721	2.64e-05	0.000517055	21.2151	61.2765	8.39634	0.825078	4.76016	1.34868	MFS12
Mucci1.fgeneshMC_pg.3_hash_328	-3.82474	2.06e-08	8.39e-07	62.4667	170.46	37.7835	0.825078	13.3285	5.39472
fgenesh1_kg.01_hash_205_hash_1547_1_CCIA_CCIB_EXTA	-3.86596	1.38e-05	0.000292948	241.616	680.727	194.515	9.07586	52.3618	15.5098
fgenesh1_kg.03_hash_317_hash_587_1_CCIA_CCIB_EXTA	-4.16695	4.56e-09	2.11e-07	2446.81	7198.32	2830.97	97.3592	362.724	234.67	MFS11
estExt_Genemark1.C_050433	-4.30974	6.1e-06	0.000147909	173.257	379.914	132.942	2.47523	25.7049	6.74339
fgenesh1_kg.02_hash_75_hash_501_1_CCIA_CCIB_EXTA	-4.4008	1.62e-166	4.86e-163	4509.39	5110.46	4291.93	237.622	240.864	182.072
estExt_Genewise1.C_021344	-4.57399	9.58e-117	1.73e-113	3581.82	3237.63	3138.83	187.293	111.388	119.358
Genemark1.1697_g	-4.72863	3.01e-09	1.48e-07	24.751	110.298	30.7866	0.825078	1.90407	3.3717	MFS10
Genemark1.1386_g	-4.7472	1.97e-31	6.33e-29	196.829	338.692	156.732	6.60062	11.4244	8.09207
e_gw1.12.41.1	-5.37902	7.03e-09	3.15e-07	50.6805	70.1895	16.7927	0.825078	2.8561	0	MFS9

## Sheet: Significant-DEGs_POS
Normalised counts calculated from raw data counts (ordered from most up to most downregulated genes) of three biological replicates of logarithmic CBS277.49 cells incubated in the absence (UT1-3) or presence (POS1-3) of 4.0 mg/L posaconazole for 80 min at 30˙C. DEGs of all MFS, ABC and PDR ABC transporters are highlighted in red (upregulated) and blue (downregulated), respectively.
Mucor lusitanicus CBS277.49 v2 model name	log2FoldChange	pvalue	padj	UT1	UT2	UT3	PSC1	PSC2	PSC3	Gene name
Genemark1.6363_g	6.56261	6.42561e-07	2.66306e-05	2.09762	21.7464	1.24619	1480.36	680.936	229.051
Mucci1.fgeneshMC_pm.6_hash_197	5.98031	1.43169e-10	1.28164e-08	6.29287	35.5851	6.23094	1719.54	837.534	498.463
Mucci1.e_gw1.11.92.1	5.88682	1.07806e-13	1.69312e-11	2.09762	1.97695	0	86.4384	87.0965	81.7317
Mucci1.e_gw1.7.232.1	5.29716	3.61568e-26	2.31197e-23	4.19524	8.89627	0	175.394	218.181	152.364
estExt_Genewise1.C_010340	4.94343	2.98299e-08	1.67948e-06	562.163	1489.63	395.042	46629.7	21092.3	7573.81
Genemark1.10979_g	4.63723	2.36185e-13	3.4102e-11	1.04881	3.9539	8.72332	44.478	139.002	147.319
e_gw1.06.26.1	4.447	4.3711e-07	1.87225e-05	24.1227	159.144	29.9085	2008.22	1704.1	944.455	PDR6
fgenesh1_pg.04_hash_244	4.39624	1.33427e-76	5.97218e-73	72.368	134.433	104.68	2084.59	2578.58	1903.04
fgenesh1_kg.11_hash_14_hash_3347_0_CCIB5177.g1_CCIA_CCIB_EXTA	4.18124	3.33687e-33	3.31907e-30	12.5857	16.8041	23.6776	287.009	426.685	238.132
fgenesh1_pg.10_hash_47	3.88399	1.21024e-06	4.57134e-05	3.14643	s	0	87.2776	52.7857	14.1265
Genemark1.4014_g	3.87845	1.90199e-08	1.1375e-06	1.04881	4.94237	2.49238	32.7291	37.8298	56.5059
Genemark1.7746_g	3.86266	5.09236e-06	0.000161655	1.04881	2.96542	1.24619	21.8194	35.1905	21.1897
fgenesh1_kg.01_hash_242_hash_1635_1_CCIA_CCIB_EXTA	3.83682	1.25892e-64	3.75662e-61	83.9049	147.283	117.142	1529.04	1536.95	1917.16
gw1.01.1284.1	3.51844	5.1811e-46	6.62588e-43	35.6596	34.5966	43.6166	401.98	502.344	393.523
fgenesh1_kg.13_hash_6_hash_1651_1_CCIA_CCIB_EXTA	3.41416	4.35595e-09	2.95413e-07	2.09762	4.94237	7.47713	46.1564	65.9822	39.3523
Mucci1.fgeneshMC_pg.1_hash_615	3.3864	5.70645e-47	8.51403e-44	78.6608	81.0549	99.6951	777.106	1151.61	775.947
Genemark1.12033_g	3.30747	6.89089e-06	0.000210537	1.04881	3.9539	3.73857	28.5331	19.3548	38.3433
gw1.02.695.1	3.2516	0.000284055	0.0043926	0	4.94237	1.24619	14.2665	18.475	28.2529
Genemark1.1265_g	3.22186	4.2712e-15	8.68995e-13	8.39049	25.7003	19.939	239.174	126.686	138.238
Genemark1.3189_g	3.18609	1.95769e-26	1.3481e-23	81.8073	73.1471	145.804	629.406	1156.01	938.401
e_gw1.03.1381.1	3.15876	1.47739e-18	4.13301e-16	49.2941	65.2393	24.9238	402.82	264.809	588.267
estExt_Genemark1.C_100293	3.10488	1.68889e-13	2.56253e-11	7.34168	15.8156	8.72332	75.5287	108.211	93.8401
gw1.08.1058.1	3.09307	8.84634e-32	7.91924e-29	81.8073	51.4007	89.7256	506.042	782.989	604.411
Mucci1.fgeneshMC_pg.6_hash_131	2.91474	1.87819e-11	2.00161e-09	14.6834	29.6542	6.23094	120.846	102.932	165.481
gw1.10.492.1	2.87094	2.10049e-08	1.22101e-06	3.14643	13.8386	8.72332	44.478	71.2608	73.6594
gw1.03.1512.1	2.86895	1.17889e-06	4.49084e-05	4.19524	10.8732	2.49238	49.5132	29.9119	52.4697
fgenesh1_kg.08_hash_6_hash_0_0_EXTA655.b0_CCIA_CCIB_EXTA	2.84765	1.97084e-13	2.89229e-11	12.5857	13.8386	17.4466	75.5287	112.61	126.129
Genemark1.5067_g	2.83655	1.67067e-05	0.000430766	6.29287	3.9539	2.49238	20.9802	28.1524	43.3884
e_gw1.04.1937.1	2.80717	6.8902e-05	0.00140184	5.24406	2.96542	9.96951	26.0154	18.475	80.7227
fgenesh1_kg.01_hash_316_hash_2042_1_CCIA_CCIB_EXTA	2.78255	1.87693e-14	3.29456e-12	69.2215	204.614	90.9718	623.531	1168.32	724.486
fgenesh1_kg.04_hash_356_hash_1819_1_CCIA_CCIB_EXTA	2.76835	2.56132e-18	6.7438e-16	167.81	337.07	241.761	959.214	2136.06	1994.86
Genemark1.2539_g	2.76353	9.08278e-20	2.90389e-17	51.3917	95.882	36.1395	390.232	439.881	425.812
e_gw1.07.660.1	2.71639	1.4164e-14	2.66047e-12	32.5131	55.3546	18.6928	274.421	257.77	175.572
Genemark1.6673_g	2.68922	3.87712e-50	6.94159e-47	2769.91	2654.05	3024.5	22116.5	17263.6	15103.2
Genemark1.9441_g	2.68688	8.83744e-12	1.00034e-09	22.025	18.781	12.4619	87.2776	96.7739	162.454
Mucci1.e_gw1.10.376.1	2.64087	4.9848e-06	0.000158804	8.39049	7.9078	3.73857	26.0154	38.7095	62.5601
fgenesh1_kg.04_hash_357_hash_2585_1_CCIA_CCIB_EXTA	2.63186	1.69446e-20	5.83416e-18	2826.55	5235.95	2274.29	19356.3	18724.9	25999.8
Mucci1.gw1.1.1501.1	2.59621	6.86923e-12	8.09123e-10	14.6834	43.4929	26.17	134.273	155.718	222.996
Genemark1.11688_g	2.5694	3.19744e-08	1.75604e-06	10.4881	20.758	11.2157	59.5837	65.1024	130.165
Mucci1.gw1.1.1968.1	2.55043	3.72124e-07	1.625e-05	14.6834	28.6658	6.23094	151.057	80.9381	62.5601
Genemark1.2303_g	2.53251	6.75157e-20	2.23852e-17	139.492	199.672	105.926	1047.33	606.156	929.32
fgenesh1_kg.08_hash_177_hash_1286_1_CCIA_CCIB_EXTA	2.49372	1.05616e-09	8.15063e-08	16.781	75.1241	34.8933	196.375	234.017	287.575
fgenesh1_kg.07_hash_218_hash_947_2_CCIA_CCIB_EXTA	2.49244	7.47112e-16	1.59242e-13	38.806	93.9051	49.8475	398.624	324.632	308.764
gw1.06.228.1	2.48639	1.73555e-30	1.41242e-27	346.108	436.906	383.826	2823.93	1950.43	1764.8
fgenesh1_pg.04_hash_915	2.4859	0.000934928	0.0114528	6.29287	3.9539	1.24619	12.5881	21.1143	32.2891
e_gw1.03.1050.1	2.47813	4.27276e-43	4.78122e-40	409.036	444.814	443.643	2848.27	2021.69	2358.11
e_gw1.04.1552.1	2.4746	2.79296e-05	0.000661444	5.24406	7.9078	3.73857	28.5331	40.4691	26.2349	MFS2
fgenesh1_pg.05_hash_310	2.44648	0.00112868	0.0132183	3.14643	7.9078	1.24619	34.4075	20.2345	14.1265
fgenesh1_kg.01_hash_408_hash_1751_1_CCIA_CCIB_EXTA	2.43965	0.00151197	0.0164119	2573.78	5306.13	1454.3	29365.6	13873.9	7401.26
fgenesh1_pg.02_hash_906	2.42899	0.0014658	0.0160092	2.09762	2.96542	11.2157	21.8194	13.1964	50.4517
Mucci1.fgeneshMC_pg.5_hash_113	2.41508	0.000280501	0.00437464	3.14643	9.88475	2.49238	29.3723	36.0703	19.1716
fgenesh1_kg.03_hash_8_hash_322_1_CCIA_CCIB_EXTA	2.36345	7.0364e-14	1.16648e-11	188.786	388.47	159.512	924.807	1500.87	1373.29
estExt_Genemark1.C_020298	2.35387	1.36368e-08	8.47754e-07	15.7322	30.6427	9.96951	73.8503	110.85	107.967
fgenesh1_kg.05_hash_163_hash_3271_0_CCIB3660.g1_CCIA_CCIB_EXTA	2.35258	0.000410628	0.00589093	4.19524	3.9539	4.98475	20.141	18.475	28.2529
Mucci1.e_gw1.2.2110.1	2.30224	0.000116084	0.00215152	516.015	1089.3	345.194	3261.16	1916.12	4445.8
fgenesh1_kg.05_hash_1_hash_695_1_CCIA_CCIB_EXTA	2.30216	4.37357e-13	6.02342e-11	36.7084	18.781	41.1242	152.736	146.92	172.545
e_gw1.02.1015.1	2.30017	0.00135856	0.0150794	241.227	73.1471	345.194	911.379	629.03	1706.28
Genemark1.4071_g	2.29886	1.54392e-09	1.16144e-07	47.1965	148.271	52.3399	309.668	438.122	477.273
fgenesh1_kg.08_hash_43_hash_10_1_CCIA_CCIB_EXTA	2.28919	1.90818e-21	7.42696e-19	6543.53	6170.06	5972.98	43728.6	23509	24098.7
fgenesh1_kg.01_hash_339_hash_2214_1_CCIA_CCIB_EXTA	2.27118	0.000298441	0.00455912	165.712	647.451	214.344	1323.43	1557.18	2081.64
Mucci1.estExt_fgeneshMC_pm.C_100102	2.26109	1.61366e-14	2.94806e-12	656.556	757.171	573.247	4975.66	2459.82	2090.72
gw1.09.30.1	2.26068	0.002181	0.0218393	5.24406	2.96542	2.49238	15.1057	18.475	18.1626
estExt_Genewise1Plus.C_031816	2.25773	9.18732e-22	4.11224e-19	1621.46	2896.23	1966.49	9619.84	8888.24	12507
fgenesh1_pg.01_hash_1553	2.25341	1.11875e-06	4.29831e-05	12.5857	29.6542	14.9543	70.4934	61.5834	143.283
fgenesh1_kg.05_hash_60_hash_347_2_CCIA_CCIB_EXTA	2.2337	1.11215e-11	1.21414e-09	27.2691	43.4929	22.4314	124.203	139.002	179.608
Genemark1.75_g	2.1952	0.00621129	0.0474433	24.1227	118.617	19.939	295.401	244.574	206.852
fgenesh1_pg.10_hash_222	2.18664	0.000791598	0.00998082	4.19524	8.89627	9.96951	18.4626	22.8738	63.5691
e_gw1.03.698.1	2.15622	0.00252898	0.0246886	3.14643	5.93085	3.73857	15.1057	27.2726	15.1355
fgenesh1_kg.04_hash_355_hash_1734_1_CCIA_CCIB_EXTA	2.15504	0.000815582	0.0101971	4.19524	12.8502	2.49238	38.6036	28.1524	22.1987	MFS3
Mucci1.fgeneshMC_pg.5_hash_573	2.15347	1.56111e-08	9.44259e-07	60.831	170.018	89.7256	276.099	674.778	478.282
Mucci1.e_gw1.4.1269.1	2.15322	8.93957e-12	1.00034e-09	364.986	886.662	530.876	2002.35	2255.71	3674.9
fgenesh1_pg.02_hash_1027	2.14658	1.02843e-06	4.03006e-05	14.6834	12.8502	12.4619	39.4428	68.6215	69.6233
fgenesh1_kg.05_hash_167_hash_2137_1_CCIA_CCIB_EXTA	2.14544	0.000770153	0.00974185	3.14643	4.94237	14.9543	39.4428	40.4691	19.1716
fgenesh1_kg.01_hash_397_hash_2753_1_CCIA_CCIB_EXTA	2.14395	4.21287e-07	1.82191e-05	9.4393	19.7695	14.9543	54.5485	59.8238	81.7317
e_gw1.04.1714.1	2.13517	1.74963e-05	0.000446231	22.025	75.1241	17.4466	213.998	204.985	87.7859
e_gw1.07.1480.1	2.12941	0.00126651	0.0144314	4.19524	7.9078	2.49238	20.9802	21.1143	23.2078
e_gw1.11.379.1	2.10696	4.07846e-13	5.70474e-11	118.516	104.778	69.7866	583.249	333.43	349.126
estExt_Genewise1Plus.C_050660	2.1048	5.16902e-07	2.18269e-05	31.4643	34.5966	22.4314	210.641	85.337	85.7678
Mucci1.estExt_fgeneshMC_pg.C_130173	2.10098	0.000217083	0.00357888	4.19524	16.8041	4.98475	41.1212	36.0703	36.3252
fgenesh1_pg.04_hash_230	2.09342	1.24553e-07	6.12636e-06	17.8298	29.6542	36.1395	79.7247	172.433	102.921
fgenesh1_pg.06_hash_745	2.08278	0.000388081	0.00564894	10.4881	9.88475	2.49238	39.4428	36.95	22.1987
fgenesh1_kg.01_hash_236_hash_743_1_CCIA_CCIB_EXTA	2.07389	0.00354076	0.0318242	2.09762	2.96542	9.96951	19.3018	23.7536	18.1626
Genemark1.8012_g	2.0622	1.08048e-05	0.000303213	12.5857	10.8732	7.47713	50.3525	40.4691	39.3523
fgenesh1_kg.01_hash_174_hash_1149_1_CCIA_CCIB_EXTA	2.03703	5.0156e-05	0.00106577	11.5369	15.8156	4.98475	38.6036	58.0643	38.3433
e_gw1.03.1951.1	2.03445	3.20344e-05	0.000748751	16.781	24.7119	3.73857	67.9758	55.425	65.5872
Genemark1.11134_g	2.03193	3.47983e-09	2.53178e-07	493.99	995.394	375.103	2545.32	1634.6	3450.89
fgenesh1_pm.03_hash_196	2.03026	2.87202e-06	9.7758e-05	39.8548	171.995	51.0937	367.573	278.885	431.866
e_gw1.03.386.1	2.02295	3.41741e-08	1.86541e-06	29.3667	65.2393	38.6319	120.846	174.193	249.231
Mucci1.fgeneshMC_pg.3_hash_1246	2.00751	0.000600443	0.00802263	6.29287	19.7695	9.96951	23.4978	80.0584	42.3794
e_gw1.07.1147.1	2.00678	4.82681e-14	8.30954e-12	87.0513	136.409	68.5404	370.091	446.919	362.243
fgenesh1_pg.02_hash_1238	1.98959	5.52278e-12	6.59199e-10	203.469	506.099	266.684	1282.31	1257.18	1342.01
Genemark1.902_g	1.96419	0.00614095	0.0470264	31.4643	201.649	88.4794	347.432	513.781	394.532
estExt_fgenesh1_pg.C_030169	1.96394	4.62871e-16	1.01064e-13	141.589	199.672	145.804	730.111	468.913	704.305
fgenesh1_pg.03_hash_945	1.95687	3.32794e-07	1.48905e-05	48.2453	32.6197	14.9543	111.615	156.598	106.958
Genemark1.8356_g	1.95049	0.000477999	0.00666518	8.39049	18.781	3.73857	31.8899	37.8298	52.4697
e_gw1.01.438.1	1.94458	2.31377e-10	2.05078e-08	50.3429	30.6427	38.6319	130.077	139.882	190.707
fgenesh1_kg.06_hash_78_hash_1276_1_CCIA_CCIB_EXTA	1.94123	1.58512e-05	0.000414151	13.6345	9.88475	14.9543	36.0859	55.425	55.4968
fgenesh1_kg.08_hash_120_hash_1386_1_CCIA_CCIB_EXTA	1.93456	2.05438e-12	2.55427e-10	1502.95	1898.86	1571.44	9441.92	4059.22	5510.33
Genemark1.6950_g	1.9282	1.0585e-05	0.000297977	15.7322	48.4353	16.2005	111.615	77.4191	120.075
e_gw1.05.755.1	1.91161	0.001637	0.0176479	7.34168	3.9539	12.4619	20.141	25.5131	42.3794
Genemark1.7599_g	1.90989	0.00268173	0.0258138	6.29287	8.89627	2.49238	19.3018	26.3929	22.1987
Genemark1.8145_g	1.90807	0.000212535	0.00351685	9.4393	20.758	7.47713	31.8899	65.1024	46.4155
Mucci1.fgeneshMC_pg.3_hash_323	1.85024	0.000166452	0.0029103	9.4393	21.7464	14.9543	38.6036	43.1084	85.7678
estExt_Genewise1Plus.C_060303	1.84525	0.000237194	0.00382812	69.2215	16.8041	32.4009	236.657	76.5393	112.003
e_gw1.04.1615.1	1.83988	5.93673e-05	0.00123022	12.5857	16.8041	13.7081	59.5837	63.3429	31.28
gw1.02.63.1	1.83962	1.78664e-21	7.27001e-19	781.364	958.82	695.373	3387.04	2880.34	2453.97
fgenesh1_kg.07_hash_170_hash_830_1_CCIA_CCIB_EXTA	1.83551	2.75031e-05	0.000654432	15.7322	24.7119	16.2005	55.3877	47.5072	100.903
Mucci1.estExt_fgeneshMC_pg.C_10325	1.82706	2.00987e-05	0.000502579	9.4393	29.6542	26.17	68.815	97.6536	64.5781
fgenesh1_kg.07_hash_70_hash_105_1_CCIA_CCIB_EXTA	1.82439	2.44266e-12	2.95496e-10	1698.03	1641.86	2057.46	8833.5	6285.02	3992.75
Genemark1.9628_g	1.80042	1.19279e-06	4.52451e-05	60.831	170.018	62.3094	334.005	266.568	424.803
Genemark1.9055_g	1.79404	0.000196586	0.00332046	9.4393	29.6542	12.4619	41.9604	64.2227	74.6685
Mucci1.fgeneshMC_pg.5_hash_825	1.77597	0.000486587	0.00672211	7.34168	11.8617	8.72332	28.5331	34.3107	33.2981
Genemark1.10361_g	1.77193	8.60226e-13	1.13246e-10	57.6846	64.2508	56.0785	180.43	235.776	192.725
e_gw1.08.442.1	1.76951	1.09713e-08	6.96558e-07	91.2466	198.683	82.2485	454.851	402.051	416.731
e_gw1.03.1704.1	1.75346	0.000423	0.00602237	10.4881	25.7003	23.6776	37.7643	55.425	108.976
fgenesh1_kg.01_hash_129_hash_2334_1_CCIA_CCIB_EXTA	1.74125	5.27137e-13	7.14989e-11	265.349	187.81	184.436	909.701	578.004	644.772
Mucci1.fgeneshMC_pg.4_hash_164	1.73896	0.00155382	0.0168196	7.34168	5.93085	12.4619	27.6939	32.5512	24.2168
Mucci1.fgeneshMC_pg.5_hash_867	1.73681	6.4449e-22	3.33565e-19	184.591	197.695	183.19	705.774	584.162	595.33
Mucci1.gw1.10.277.1	1.73428	3.15998e-11	3.17844e-09	401.695	800.664	423.704	1779.96	1997.06	1637.66
fgenesh1_kg.08_hash_32_hash_1051_1_CCIA_CCIB_EXTA	1.73136	0.00418105	0.0352436	3.14643	7.9078	22.4314	31.8899	31.6714	45.4065
estExt_Genewise1.C_040839	1.72065	1.68827e-15	3.51474e-13	145.785	229.326	220.575	591.641	689.734	681.098
Mucci1.fgeneshMC_pg.4_hash_77	1.71775	0.000324765	0.00485358	14.6834	13.8386	18.6928	71.3326	55.425	27.2439
estExt_Genewise1.C_080386	1.70622	5.46532e-09	3.62411e-07	60.831	99.8359	61.0632	222.39	309.676	193.734
fgenesh1_kg.05_hash_77_hash_2959_0_CCIA13932.b1_CCIA_CCIB_EXTA	1.69015	3.95906e-10	3.34265e-08	153.126	286.658	154.527	730.111	527.857	663.944
fgenesh1_kg.03_hash_307_hash_0_0_EXTA623.b0_CCIA_CCIB_EXTA	1.67876	3.70408e-09	2.63166e-07	117.467	206.591	94.7103	439.745	391.494	514.607
fgenesh1_kg.03_hash_131_hash_0_0_CCIA8625.b1_CCIA_CCIB_EXTA	1.66961	4.41495e-10	3.59297e-08	244.373	203.626	224.314	552.199	553.371	1034.26
gw1.02.873.1	1.66793	0.000412806	0.00591271	10.4881	11.8617	12.4619	30.2115	36.0703	44.3975
e_gw1.05.249.1	1.66323	0.00041946	0.00599841	56.6358	22.7349	11.2157	103.223	111.73	73.6594
estExt_fgenesh1_pg.C_030846	1.66187	0.000230195	0.00376729	14.6834	9.88475	17.4466	46.1564	34.3107	51.4607
e_gw1.02.1042.1	1.6517	8.97134e-11	8.36577e-09	1102.3	682.047	1334.67	3307.32	2581.22	3906.98
fgenesh1_kg.04_hash_339_hash_301_1_CCIA_CCIB_EXTA	1.64377	7.53391e-21	2.81015e-18	1947.64	2003.64	1917.88	7453.84	5269.78	5616.28
fgenesh1_kg.05_hash_101_hash_1233_1_CCIA_CCIB_EXTA	1.64173	9.10276e-07	3.65417e-05	256.959	577.269	239.268	941.591	878.003	1534.74
Mucci1.fgeneshMC_pg.3_hash_12	1.63816	2.87954e-05	0.00067836	18.8786	21.7464	18.6928	52.0309	52.7857	80.7227
e_gw1.09.6.1	1.63018	8.6529e-22	4.07688e-19	2151.11	1970.03	2459.98	6384.69	7861.56	6120.8	ABCB1
fgenesh1_pm.06_hash_63	1.62887	8.11503e-15	1.61435e-12	118.516	168.041	128.357	417.086	403.811	465.164
fgenesh1_pg.04_hash_1102	1.62265	3.01694e-17	7.29936e-15	162.566	167.052	133.342	516.113	443.4	469.201
gw1.03.998.1	1.61068	0.00506277	0.0403939	605.164	1217.8	790.084	1466.1	1917.88	4597.16
estExt_Genemark1.C_020070	1.60902	9.0005e-07	3.62939e-05	483.502	812.526	593.186	994.461	1909.08	2861.62
Mucci1.fgeneshMC_pg.7_hash_243	1.59801	0.000684126	0.00886007	12.5857	30.6427	11.2157	41.1212	56.3048	69.6233
fgenesh1_pg.06_hash_293	1.59316	9.76939e-05	0.00185681	29.3667	75.1241	54.8323	83.0816	206.744	191.716
fgenesh1_kg.03_hash_67_hash_362_1_CCIA_CCIB_EXTA	1.58779	1.03092e-06	4.03006e-05	99.6371	47.4468	67.2942	149.379	234.897	260.331
gw1.01.270.1	1.58162	0.00161898	0.0174826	9.4393	22.7349	13.7081	26.8546	51.0262	60.542
Mucci1.fgeneshMC_pg.3_hash_1201	1.56957	0.00179816	0.0188913	10.4881	12.8502	8.72332	34.4075	36.95	24.2168
Mucci1.gw1.1.1104.1	1.56523	3.15157e-11	3.17844e-09	561.114	786.826	585.709	1935.21	1379.47	2410.58
estExt_Genemark1.C_010663	1.55427	3.54152e-11	3.44605e-09	834.854	1344.33	846.162	2627.56	2602.34	3659.76
Mucci1.estExt_Genewise1Plus.C_31024	1.53002	9.78932e-11	9.01222e-09	3987.58	2447.46	3793.4	11836.2	10278.3	7420.43	PDR1
Mucci1.fgeneshMC_pg.4_hash_863	1.52984	1.07077e-11	1.1834e-09	252.763	268.865	218.083	798.086	519.06	821.353
fgenesh1_kg.05_hash_174_hash_2076_1_CCIA_CCIB_EXTA	1.52451	7.88522e-12	9.16734e-10	609.359	990.451	613.125	2321.25	1859.82	2189.6
fgenesh1_kg.05_hash_16_hash_879_1_CCIA_CCIB_EXTA	1.51685	4.40276e-10	3.59297e-08	87.0513	82.0434	95.9565	201.41	301.759	254.276
estExt_Genemark1.C_021194	1.51048	2.12052e-07	1.00438e-05	245.422	336.081	188.174	771.232	468.913	956.564
fgenesh1_kg.06_hash_47_hash_952_1_CCIA_CCIB_EXTA	1.50673	0.000750709	0.00955953	17.8298	30.6427	22.4314	34.4075	86.2167	81.7317
Genemark1.6946_g	1.50169	1.35413e-07	6.61605e-06	50.3429	47.4468	84.7408	157.771	169.794	185.662
e_gw1.05.1336.1	1.5009	1.48232e-08	9.02702e-07	363.937	403.298	330.24	1421.62	656.303	1029.21
Genemark1.3400_g	1.49878	0.00260873	0.0252742	6.29287	13.8386	16.2005	36.9251	31.6714	33.2981
Genemark1.5271_g	1.48725	5.16112e-09	3.44794e-07	294.716	469.525	282.885	1230.28	768.033	940.419
Genemark1.5161_g	1.47824	2.79494e-11	2.87589e-09	173.054	242.176	194.405	458.207	572.725	669.998
Genemark1.1632_g	1.47498	2.0083e-08	1.18278e-06	68.1727	58.32	77.2637	230.782	169.794	163.463
fgenesh1_kg.01_hash_373_hash_1623_1_CCIA_CCIB_EXTA	1.47449	0.000300667	0.00457418	81.8073	45.4698	85.987	151.897	108.211	331.972
fgenesh1_pg.03_hash_363	1.46734	0.0028992	0.0275224	38.806	105.767	37.3857	229.943	212.903	61.551
fgenesh1_kg.01_hash_95_hash_0_0_CCIA4193.b1_CCIA_CCIB_EXTA	1.4665	4.84904e-06	0.000156146	176.2	343.001	233.037	459.886	592.08	1029.21
Genemark1.1477_g	1.46422	3.34502e-05	0.000767811	38.806	40.5275	26.17	88.1168	73.0203	132.183
fgenesh1_kg.02_hash_1_hash_836_1_CCIA_CCIB_EXTA	1.45469	0.000380913	0.00556269	135.297	79.078	204.375	200.571	308.797	636.7
fgenesh1_pg.06_hash_444	1.45172	1.44783e-12	1.82548e-10	274.789	415.159	304.07	871.937	839.293	1011.05
estExt_Genewise1.C_010261	1.45127	4.90701e-11	4.62395e-09	109.076	91.9281	128.357	329.809	270.967	296.656
fgenesh1_kg.05_hash_210_hash_2728_1_CCIA_CCIB_EXTA	1.44936	3.53522e-09	2.53178e-07	1870.03	3112.71	2035.03	5378.48	5496.76	8293.25
e_gw1.06.585.1	1.44343	1.03726e-13	1.65813e-11	478.258	364.747	492.245	1398.12	1058.35	1171.49
fgenesh1_kg.01_hash_273_hash_2889_0_CCIA10749.g1_CCIA_CCIB_EXTA	1.44052	6.53408e-05	0.00133796	24.1227	25.7003	24.9238	79.7247	71.2608	51.4607
e_gw1.03.1844.1	1.43652	2.15669e-07	1.01614e-05	118.516	125.536	145.804	241.692	328.151	485.345
Genemark1.7806_g	1.43123	3.61728e-05	0.000815664	109.076	308.404	133.342	449.815	421.406	617.528
Mucci1.fgeneshMC_pg.5_hash_311	1.42885	0.00249114	0.0244257	15.7322	12.8502	8.72332	34.4075	32.5512	34.3071
fgenesh1_pg.10_hash_213	1.42673	4.07237e-05	0.000902372	24.1227	21.7464	33.6471	71.3326	64.2227	76.6865
fgenesh1_kg.03_hash_193_hash_1024_1_CCIA_CCIB_EXTA	1.42158	4.85547e-08	2.57196e-06	186.688	297.531	216.837	440.584	680.056	759.802
fgenesh1_kg.07_hash_224_hash_3078_0_CCIA765.b1_CCIA_CCIB_EXTA	1.41829	7.03776e-05	0.00142217	24.1227	35.5851	23.6776	91.4736	68.6215	63.5691
fgenesh1_kg.01_hash_58_hash_668_1_CCIA_CCIB_EXTA	1.41017	1.14566e-08	7.17198e-07	535.942	812.526	778.868	1486.24	2531.08	1635.64
Genemark1.3890_g	1.40389	3.16404e-06	0.000106084	92.2954	208.568	137.081	311.346	484.749	364.261
e_gw1.03.2385.1	1.40074	8.31632e-10	6.5305e-08	219.202	224.384	231.791	422.961	661.581	699.26
gw1.06.1119.1	1.38108	1.12894e-09	8.56461e-08	340.864	313.346	262.946	1012.92	766.273	610.465
e_gw1.05.1025.1	1.3733	0.000632304	0.00834865	35.6596	47.4468	19.939	82.2423	124.926	61.551
fgenesh1_pg.09_hash_63	1.37203	5.87535e-06	0.000183262	385.962	979.578	545.831	1361.19	2023.45	1565.01
Genemark1.247_g	1.36985	8.62774e-07	3.52268e-05	38.806	43.4929	51.0937	108.258	122.287	113.012
Genemark1.4743_g	1.36849	5.02998e-10	4.0482e-08	337.717	386.494	332.732	1188.32	796.185	744.667
Mucci1.gw1.5.331.1	1.36585	2.2615e-12	2.77328e-10	363.937	518.949	355.164	1097.68	1028.44	1068.57
e_gw1.10.94.1	1.36415	4.03269e-10	3.34265e-08	179.347	287.646	225.56	523.666	627.271	633.673
Genemark1.8930_g	1.35411	0.000923705	0.0113585	14.6834	35.5851	24.9238	49.5132	66.8619	76.6865
fgenesh1_pg.01_hash_827	1.35373	1.77234e-14	3.17321e-12	347.156	412.194	302.824	934.877	908.795	874.832
fgenesh1_pg.06_hash_294	1.35208	1.01935e-06	4.03006e-05	164.663	322.243	223.068	445.619	647.505	721.459
e_gw1.01.1056.1	1.35134	1.02376e-06	4.03006e-05	217.104	256.015	176.959	783.82	395.013	481.309
Mucci1.estExt_fgeneshMC_pm.C_60322	1.35104	1.01908e-07	5.09652e-06	86.0025	133.444	88.4794	298.758	222.58	266.385
fgenesh1_kg.01_hash_277_hash_0_0_CCIA3540.b1_CCIA_CCIB_EXTA	1.3465	1.25574e-06	4.70349e-05	205.567	351.897	185.682	639.476	481.23	772.92
Mucci1.fgeneshMC_pg.2_hash_73	1.34457	0.00412583	0.0349097	13.6345	29.6542	13.7081	44.478	65.9822	35.3162
fgenesh1_kg.03_hash_109_hash_914_1_CCIA_CCIB_EXTA	1.34442	0.00172771	0.0183979	20.9762	23.7234	9.96951	51.1917	44.8679	44.3975
e_gw1.01.1973.1	1.33982	0.00427641	0.035758	84.9537	39.539	32.4009	182.947	160.997	53.4788	MFS4
Genemark1.7001_g	1.33834	0.00203576	0.02078	28.3179	36.5736	23.6776	36.9251	83.5774	104.939
Mucci1.gw1.6.584.1	1.33824	7.00143e-06	0.000213187	295.765	368.701	310.301	558.912	627.271	1280.46
fgenesh1_kg.10_hash_6_hash_326_1_CCIA_CCIB_EXTA	1.33608	0.000442027	0.00623153	22.025	30.6427	21.1852	57.9053	50.1465	79.7136
fgenesh1_kg.08_hash_96_hash_1650_1_CCIA_CCIB_EXTA	1.33103	9.86593e-11	9.01222e-09	241.227	272.819	246.745	765.357	638.708	509.562
fgenesh1_kg.12_hash_47_hash_1057_1_CCIA_CCIB_EXTA	1.33084	8.39535e-08	4.29458e-06	826.463	784.849	719.051	2770.22	1704.98	1386.41
Genemark1.10997_g	1.32688	1.01804e-08	6.50961e-07	175.151	223.395	165.743	592.481	432.843	391.505
fgenesh1_pg.07_hash_524	1.32376	8.25976e-13	1.1036e-10	3227.19	4313.7	3064.38	9031.55	7794.7	9725.06
fgenesh1_kg.05_hash_249_hash_386_1_CCIA_CCIB_EXTA	1.3073	1.906e-08	1.1375e-06	101.735	72.1586	85.987	217.355	225.219	199.789
Genemark1.6467_g	1.30585	8.05685e-05	0.00159216	28.3179	44.4814	47.3552	82.2423	123.167	90.813
Mucci1.fgeneshMC_pm.5_hash_220	1.30522	0.000239821	0.00384745	38.806	52.3891	24.9238	117.489	98.5334	72.6504
Genemark1.1495_g	1.30418	3.15617e-06	0.000106084	92.2954	143.329	72.2789	231.621	234.897	297.665
gw1.01.2133.1	1.30236	0.00574424	0.0448321	51.3917	28.6658	12.4619	47.8348	92.3751	89.804	MFS6
fgenesh1_pg.07_hash_824	1.29265	0.000482933	0.00670266	38.806	31.6312	56.0785	67.1366	99.4132	142.274
Genemark1.11015_g	1.29161	0.00108287	0.0128907	19.9274	27.6773	16.2005	50.3525	45.7476	61.551
Genemark1.9089_g	1.28808	1.28284e-06	4.76512e-05	78.6608	115.652	64.8018	189.661	216.422	230.06
e_gw1.05.370.1	1.28423	2.99193e-13	4.25138e-11	1807.1	1860.31	2122.26	5590.8	4481.51	4025.03
fgenesh1_kg.07_hash_199_hash_2604_1_CCIA_CCIB_EXTA	1.28002	4.02694e-10	3.34265e-08	152.078	180.891	129.604	396.945	380.937	348.117
Mucci1.gw1.1.2491.1	1.27966	3.11375e-08	1.72064e-06	81.8073	109.721	78.5099	224.908	220.82	211.897
fgenesh1_kg.01_hash_140_hash_1210_1_CCIA_CCIB_EXTA	1.2784	0.000291617	0.00447013	73.4168	32.6197	36.1395	96.5089	131.085	118.057	MFS5
Mucci1.e_gw1.4.1770.1	1.27741	0.00439347	0.0362783	51.3917	184.845	43.6166	177.073	263.929	240.15
fgenesh1_kg.08_hash_4_hash_756_1_CCIA_CCIB_EXTA	1.2761	1.93984e-13	2.89229e-11	379.67	345.966	337.717	975.998	774.191	825.389
e_gw1.02.2000.1	1.27442	8.89945e-07	3.60488e-05	83.9049	92.9166	73.5251	211.48	154.838	241.159
Genemark1.5365_g	1.26949	0.000144623	0.00257389	83.9049	197.695	114.649	218.194	409.969	328.945
Genemark1.5799_g	1.26754	0.00263754	0.025417	27.2691	64.2508	27.4162	63.7798	90.6155	134.201
Mucci1.gw1.11.347.1	1.26368	0.000167017	0.00291449	73.4168	153.214	130.85	201.41	412.609	244.186
estExt_Genemark1.C_011271	1.25022	6.45126e-06	0.000199833	94.393	195.718	120.88	359.181	332.55	287.575
e_gw1.03.1717.1	1.25017	0.000515592	0.00704668	71.3192	101.813	44.8628	217.355	197.947	104.939
e_gw1.01.2769.1	1.24997	4.36527e-07	1.87225e-05	166.761	257.003	150.789	500.168	378.298	491.399
e_gw1.05.797.1	1.24758	0.0001284	0.00234579	132.15	293.577	108.418	444.78	429.324	397.559
fgenesh1_kg.01_hash_325_hash_527_1_CCIA_CCIB_EXTA	1.24569	2.37412e-06	8.17427e-05	1039.37	1759.48	996.951	3186.47	3647.5	2169.42
e_gw1.01.2525.1	1.24558	0.000111843	0.00207722	69.2215	104.778	42.3704	167.842	198.826	149.337
fgenesh1_kg.02_hash_8_hash_1122_1_CCIA_CCIB_EXTA	1.24243	1.26655e-06	4.72423e-05	631.384	987.486	564.523	1852.97	1264.22	2052.37
estExt_fgenesh1_pm.C_050274	1.23954	2.75604e-05	0.000654432	51.3917	57.3315	66.048	179.59	120.527	110.994
Mucci1.fgeneshMC_pg.9_hash_156	1.22689	3.5523e-06	0.000117779	101.735	164.087	110.911	225.747	333.43	324.909
fgenesh1_kg.03_hash_42_hash_415_0_CCIB3823.b1_CCIA_CCIB_EXTA	1.22491	9.93792e-13	1.27092e-10	2092.38	2781.57	2370.25	5123.36	6345.73	5464.93
e_gw1.01.2013.1	1.22444	0.000541118	0.00732843	24.1227	49.4237	36.1395	68.815	99.4132	88.7949
Mucci1.estExt_fgeneshMC_pm.C_20236	1.22408	0.00112958	0.0132183	16.781	34.5966	29.9085	57.0661	63.3429	69.6233
e_gw1.05.994.1	1.22301	5.86851e-07	2.44348e-05	1073.98	1290.95	1005.67	3696.71	2124.63	2047.33
e_gw1.04.96.1	1.21479	0.00542356	0.0429281	12.5857	26.6888	28.6623	57.0661	63.3429	36.3252
fgenesh1_pg.02_hash_186	1.20941	0.00387506	0.0335895	19.9274	37.562	36.1395	43.6388	71.2608	101.912
fgenesh1_kg.02_hash_173_hash_2815_1_CCIA_CCIB_EXTA	1.20514	4.87362e-07	2.07384e-05	111.174	107.744	100.941	273.582	188.269	276.475
Genemark1.3909_g	1.20408	1.4091e-06	5.14868e-05	61.8799	93.9051	73.5251	186.304	173.313	169.518
fgenesh1_pg.03_hash_684	1.19907	0.000219409	0.00361056	82.8561	166.064	92.218	213.159	359.823	211.897
e_gw1.03.1889.1	1.19703	0.000191189	0.00324767	753.046	1886.01	1006.92	1878.15	2997.35	3486.21
Genemark1.9683_g	1.1863	1.72728e-06	6.13594e-05	90.1978	103.79	78.5099	245.049	170.674	205.843
fgenesh1_kg.03_hash_127_hash_928_1_CCIA_CCIB_EXTA	1.18604	3.11045e-08	1.72064e-06	164.663	143.329	185.682	327.291	352.785	441.957
e_gw1.02.1678.1	1.18279	4.22898e-09	2.91214e-07	7465.44	10738.8	7414.82	22541.1	18819	16801.4
Genemark1.452_g	1.18103	0.00449628	0.036915	22.025	41.5159	21.1852	42.7996	71.2608	79.7136
fgenesh1_kg.02_hash_25_hash_1963_1_CCIA_CCIB_EXTA	1.17581	7.72723e-06	0.000231352	266.398	402.309	272.915	574.857	586.802	968.672
fgenesh1_kg.03_hash_61_hash_560_1_CCIA_CCIB_EXTA	1.15947	8.20203e-06	0.000243732	4356.76	7620.15	4590.96	13016.9	8893.52	15101.2
estExt_fgenesh1_pg.C_040637	1.15859	3.0334e-06	0.000102717	516.015	702.805	495.983	918.932	1220.23	1692.15
fgenesh1_kg.04_hash_4_hash_2200_1_CCIA_CCIB_EXTA	1.15764	0.000421786	0.00602206	35.6596	62.2739	77.2637	105.74	157.477	126.129
Genemark1.11562_g	1.15428	0.00261814	0.0253106	34.6108	68.2047	34.8933	67.9758	137.243	102.921
estExt_fgenesh1_pm.C_060056	1.15413	8.65716e-07	3.52268e-05	221.299	370.678	261.7	580.732	570.966	750.721
fgenesh1_kg.03_hash_335_hash_2463_1_CCIA_CCIB_EXTA	1.1539	3.49507e-11	3.43823e-09	6447.04	6217.5	7240.36	17711.5	12738.1	13838.9
fgenesh1_pg.13_hash_110	1.15039	2.70487e-08	1.54229e-06	177.249	144.317	179.451	320.577	417.887	372.333
fgenesh1_kg.06_hash_22_hash_536_1_CCIA_CCIB_EXTA	1.14817	1.67505e-06	5.97411e-05	92.2954	112.686	99.6951	224.068	267.448	183.644
Genemark1.2020_g	1.14538	0.000770468	0.00974185	67.1239	210.545	118.388	276.939	292.961	307.755
fgenesh1_kg.02_hash_64_hash_602_1_CCIA_CCIB_EXTA	1.14508	6.30534e-09	4.1504e-07	531.747	717.633	459.844	1298.25	1273.9	1211.85
fgenesh1_kg.02_hash_79_hash_1142_1_CCIA_CCIB_EXTA	1.13372	0.000252913	0.00401432	441.549	963.763	438.658	1745.55	1075.07	1227.99
e_gw1.01.1815.1	1.12857	0.00163823	0.0176479	35.6596	67.2163	27.4162	91.4736	103.812	91.822
fgenesh1_pg.07_hash_315	1.12102	0.000317921	0.00475924	63.9775	53.3776	57.3247	125.042	87.9762	167.5
Genemark1.1680_g	1.11868	1.75927e-05	0.000447416	72.368	58.32	62.3094	153.575	146.92	118.057
fgenesh1_kg.05_hash_203_hash_1430_1_CCIA_CCIB_EXTA	1.11712	0.000639389	0.00840097	302.058	835.261	372.61	894.595	1229.03	1154.33
Genemark1.1473_g	1.11662	0.000410082	0.00589093	155.224	380.563	179.451	588.285	541.934	422.785
fgenesh1_pm.04_hash_228	1.11257	4.12664e-07	1.79329e-05	147.882	239.211	190.667	392.749	417.887	439.939
e_gw1.12.192.1	1.11234	0.000684894	0.00886007	40.9036	56.343	31.1547	91.4736	78.2989	109.985
estExt_fgenesh1_pg.C_060152	1.11046	0.000867121	0.0107513	71.3192	93.9051	47.3552	198.892	156.598	104.939	MFS7
Genemark1.1382_g	1.11007	0.00378309	0.0330885	41.9524	115.652	44.8628	142.665	174.193	122.093
fgenesh1_pg.01_hash_793	1.1049	1.69922e-05	0.000435858	341.912	550.58	322.763	874.454	672.139	1070.58
estExt_Genemark1.C_020315	1.1033	4.9736e-05	0.00106009	68.1727	87.9742	77.2637	130.916	161.876	209.879
e_gw1.01.2060.1	1.10259	0.00109547	0.0129957	30.4155	29.6542	34.8933	58.7445	63.3429	81.7317
fgenesh1_kg.02_hash_159_hash_739_1_CCIA_CCIB_EXTA	1.1007	4.01654e-09	2.83118e-07	1969.67	2725.22	1884.24	4610.61	4368.02	5134.97
Genemark1.3008_g	1.10026	2.60578e-07	1.20242e-05	115.369	127.513	130.85	263.511	233.137	304.728	MFS8
gw1.06.1581.1	1.09996	0.00365286	0.0324087	33.562	60.2969	34.8933	84.76	128.445	63.5691
e_gw1.09.361.1	1.09607	0.000357368	0.00526177	186.688	264.911	122.126	555.555	349.266	323.9
Genemark1.5260_g	1.09467	8.66719e-06	0.000254389	63.9775	70.1817	71.0328	131.756	160.997	145.301
estExt_fgenesh1_pg.C_031016	1.09253	0.000670254	0.00870844	751.998	2022.42	811.269	2413.56	2595.3	2640.64
fgenesh1_kg.02_hash_207_hash_90_1_CCIA_CCIB_EXTA	1.08902	1.39728e-07	6.76133e-06	651.312	445.802	466.075	1263.01	958.061	1104.89
Genemark1.5346_g	1.08463	2.08185e-08	1.21809e-06	210.811	242.176	206.867	532.897	458.356	408.659
fgenesh1_kg.04_hash_54_hash_1295_1_CCIA_CCIB_EXTA	1.08404	0.00586786	0.0454011	121.662	308.404	162.005	249.245	679.177	327.936
fgenesh1_pg.06_hash_557	1.07965	1.35987e-07	6.61605e-06	296.814	308.404	320.271	614.3	533.136	809.245
Mucci1.fgeneshMC_pg.4_hash_233	1.07789	3.42481e-07	1.51777e-05	247.519	400.332	317.778	652.904	648.385	738.613
fgenesh1_pg.02_hash_87	1.07718	0.000536157	0.00729434	60.831	95.882	71.0328	106.579	185.63	189.698
fgenesh1_kg.03_hash_396_hash_0_0_EXTA742.b0_CCIA_CCIB_EXTA	1.07282	0.000939325	0.0114875	233.885	238.222	285.377	296.24	460.116	837.498
Mucci1.estExt_Genewise1Plus.C_120325	1.07004	5.02162e-08	2.64433e-06	7900.69	8351.62	7528.23	21405.7	14890	13631
fgenesh1_kg.03_hash_4_hash_2354_1_CCIA_CCIB_EXTA	1.06939	1.42653e-14	2.66047e-12	2229.77	2600.68	2324.14	5074.69	4846.61	5094.61
estExt_Genemark1.C_020046	1.06691	5.21961e-05	0.00109685	52.4406	53.3776	63.5556	112.454	113.489	128.147
Mucci1.gw1.3.202.1	1.06338	2.61104e-08	1.49834e-06	734.168	1029.99	1045.55	1943.6	1756.01	2171.44
estExt_Genemark1.C_020782	1.06129	1.12333e-08	7.08172e-07	196.128	229.326	189.421	396.945	429.324	459.11
gw1.01.2134.1	1.05932	7.88868e-09	5.11735e-07	276.886	333.116	292.854	645.351	545.453	692.197
Genemark1.1389_g	1.05643	0.000312234	0.00470559	77.612	108.732	77.2637	193.857	228.738	126.129
fgenesh1_pg.02_hash_199	1.05397	0.00484143	0.039027	29.3667	21.7464	37.3857	57.9053	49.2667	75.6775
fgenesh1_pm.06_hash_80	1.04894	0.00077032	0.00974185	1796.61	761.125	1988.92	3956.86	2517	2930.23
Genemark1.1683_g	1.04727	6.52923e-06	0.00020155	137.394	134.433	109.665	236.657	232.257	321.882
fgenesh1_pg.07_hash_580	1.0453	0.000487392	0.00672286	2405.97	1189.13	2296.73	5767.87	3076.53	3312.66
fgenesh1_kg.02_hash_236_hash_917_1_CCIA_CCIB_EXTA	1.04412	2.3928e-06	8.20701e-05	2939.82	4709.09	2893.65	8258.64	6362.44	7121.76
fgenesh1_kg.08_hash_165_hash_2697_1_CCIA_CCIB_EXTA	1.04269	9.75111e-08	4.90404e-06	185.64	192.753	201.883	384.357	350.145	461.128
e_gw1.01.1657.1	1.03896	2.37599e-07	1.10781e-05	1874.23	1460.97	2391.44	4225.41	3893.83	3642.61
estExt_Genemark1.C_020739	1.03692	3.51056e-07	1.54811e-05	215.006	227.349	174.466	446.458	360.703	461.128
Mucci1.e_gw1.3.1855.1	1.03117	0.00432154	0.0358833	36.7084	20.758	37.3857	56.2269	65.1024	71.6414
fgenesh1_kg.03_hash_262_hash_1371_1_CCIA_CCIB_EXTA	1.03093	8.69279e-08	4.42147e-06	854.781	840.203	905.979	1647.36	1456.01	2211.8
Genemark1.4063_g	1.02625	4.69069e-05	0.0010094	178.298	197.695	221.822	274.421	455.717	487.363
fgenesh1_kg.05_hash_164_hash_358_1_CCIA_CCIB_EXTA	1.0261	0.00296748	0.0278857	105.93	202.637	78.5099	323.934	187.389	279.502
Mucci1.e_gw1.2.1562.1	1.02608	0.00030096	0.00457418	153.126	330.15	201.883	374.287	515.541	507.544
Mucci1.fgeneshMC_pm.3_hash_265	1.02602	0.000635692	0.0083687	426.866	1019.12	469.813	1132.09	1440.17	1331.92
fgenesh1_kg.03_hash_128_hash_848_1_CCIA_CCIB_EXTA	1.02563	0.00423046	0.035581	31.4643	53.3776	27.4162	77.2071	63.3429	89.804
estExt_fgenesh1_pg.C_040888	1.02433	0.00105775	0.0126253	344.01	628.67	291.608	818.227	598.238	1158.37
Mucci1.estExt_Genewise1.C_130235	1.02011	4.72808e-06	0.000152801	3537.64	3825.4	3622.67	9940.41	6998.51	5339.81
Mucci1.e_gw1.3.663.1	1.0185	0.00392158	0.033818	28.3179	59.3085	36.1395	71.3326	96.7739	83.7498
Mucci1.fgeneshMC_pg.9_hash_162	1.01765	9.38298e-07	3.74984e-05	799.194	890.616	910.964	2281.81	1479.76	1502.45
e_gw1.06.297.1	1.00621	0.000129435	0.00235509	168.859	280.727	245.499	521.148	332.55	542.86
fgenesh1_pg.09_hash_195	1.00206	1.8412e-07	8.81413e-06	416.378	493.249	484.767	757.804	951.023	1084.71
Mucci1.fgeneshMC_pm.6_hash_29	-1.00058	5.29507e-05	0.00111011	1134.81	823.399	1364.58	398.624	633.429	628.628
e_gw1.03.19.1	-1.0016	2.65814e-07	1.21407e-05	3778.87	5265.6	4593.45	1844.58	2582.1	2385.36
Mucci1.fgeneshMC_pg.4_hash_1037	-1.00485	2.02248e-05	0.000504323	1747.32	1058.66	1813.2	633.602	879.762	788.055
gw1.01.2271.1	-1.00618	3.58464e-07	1.57302e-05	766.681	580.235	846.162	333.165	366.861	391.505
Mucci1.estExt_Genewise1Plus.C_80007	-1.0066	2.40166e-05	0.000579506	1324.65	744.321	1358.35	525.344	587.681	592.303
fgenesh1_pg.06_hash_179	-1.0148	0.00116551	0.0135678	75.5144	94.8936	110.911	48.674	54.5453	35.3162
gw1.01.2175.1	-1.01744	5.64707e-05	0.00117564	587.334	417.136	620.602	199.731	348.386	254.276
fgenesh1_pm.04_hash_35	-1.02041	6.13117e-05	0.00126466	1297.38	802.641	1413.18	434.71	698.531	598.357
Genemark1.8621_g	-1.02534	0.00252445	0.0246713	301.009	622.739	236.776	146.861	231.378	192.725
fgenesh1_kg.02_hash_21_hash_3461_0_CCIB7703.g1_CCIA_CCIB_EXTA	-1.02835	9.9545e-05	0.00188183	260.105	267.877	284.131	86.4384	169.794	142.274
gw1.12.214.1	-1.03234	0.000233081	0.00379371	237.031	135.421	224.314	108.258	102.932	79.7136
Genemark1.9730_g	-1.03321	0.00297173	0.0278857	77.612	125.536	89.7256	43.6388	65.9822	33.2981
Mucci1.fgeneshMC_pm.1_hash_54	-1.03645	0.0010988	0.0130109	592.578	413.182	626.833	135.952	333.43	326.927
Mucci1.fgeneshMC_pg.2_hash_1223	-1.03789	1.2301e-10	1.11231e-08	1927.71	1765.42	2098.58	944.948	836.654	1039.3
Genemark1.7297_g	-1.03928	0.00111445	0.0130754	2383.95	949.924	2028.8	1152.23	621.992	834.471
fgenesh1_kg.04_hash_126_hash_1977_1_CCIA_CCIB_EXTA	-1.04113	0.0001366	0.00246542	734.168	458.652	788.837	344.914	396.773	219.969	MFS21
Mucci1.fgeneshMC_pm.7_hash_107	-1.04286	9.97429e-06	0.000285271	741.509	464.583	812.515	300.436	367.741	310.782
fgenesh1_kg.04_hash_27_hash_1600_1_CCIA_CCIB_EXTA	-1.04573	2.26332e-06	7.82287e-05	345.059	325.208	305.316	172.877	119.648	180.617
Genemark1.10008_g	-1.04628	0.00182786	0.0190267	259.056	330.15	138.327	158.61	95.0143	98.8853
Genemark1.595_g	-1.05306	0.00372548	0.0327287	166.761	99.8359	271.669	66.2974	80.9381	112.003
e_gw1.01.1947.1	-1.05356	1.45912e-06	5.30979e-05	3792.5	2622.42	3918.02	1436.72	2067.44	1473.19
Genemark1.2946_g	-1.05425	1.18825e-05	0.000326296	7770.64	5341.72	8913.99	2567.98	4101.45	3937.25
Mucci1.e_gw1.10.100.1	-1.05912	4.23118e-06	0.000138745	2029.45	1273.16	2205.75	738.503	928.149	976.744
Mucci1.e_gw1.1.1530.1	-1.06219	2.17927e-05	0.000537434	3163.21	1974.97	3511.76	1029.71	1476.24	1636.65
fgenesh1_pg.01_hash_681	-1.06301	0.000814213	0.0101942	152.078	102.801	218.083	72.1719	89.7358	63.5691
fgenesh1_kg.08_hash_109_hash_1807_1_CCIA_CCIB_EXTA	-1.06352	0.00432504	0.0358833	66.0751	102.801	82.2485	31.8899	59.8238	28.2529
Mucci1.fgeneshMC_pg.2_hash_298	-1.06531	1.59147e-05	0.000414151	1127.47	864.915	950.842	374.287	655.423	376.369
fgenesh1_kg.01_hash_68_hash_0_0_EXTA716.b0_CCIA_CCIB_EXTA	-1.06706	0.000453246	0.00636964	251.715	168.041	264.192	93.9913	153.958	77.6956
fgenesh1_pm.01_hash_451	-1.07174	0.00138718	0.0152931	2632.52	1925.55	2838.82	524.505	1675.95	1318.81
Genemark1.8628_g	-1.07194	7.91202e-05	0.00157048	5417.11	3249.12	6483.92	1696.04	2704.39	2806.12
e_gw1.01.2027.1	-1.0738	3.68601e-11	3.54808e-09	684.874	748.275	763.914	324.773	374.779	344.08
fgenesh1_pm.04_hash_337	-1.07824	3.24238e-05	0.000751964	645.019	426.033	757.683	216.516	310.556	339.035
fgenesh1_pm.10_hash_52	-1.07939	1.04421e-06	4.06426e-05	3280.68	2101.5	3504.28	1181.6	1521.99	1501.44
e_gw1.07.1029.1	-1.07981	3.45991e-05	0.000790132	2295.85	1387.82	2484.9	693.185	1082.99	1142.23
fgenesh1_kg.05_hash_150_hash_3495_1_CCIA_CCIB_EXTA	-1.07998	1.17078e-05	0.000324483	470.916	315.323	486.014	178.751	250.732	171.536
Mucci1.fgeneshMC_pg.10_hash_235	-1.08154	0.000168744	0.0029332	2140.62	1272.17	2048.73	1155.59	892.959	530.752
Genemark1.1924_g	-1.09082	2.48416e-10	2.15111e-08	2683.91	2205.29	2555.93	1276.43	1237.83	979.772
fgenesh1_kg.03_hash_256_hash_1052_1_CCIA_CCIB_EXTA	-1.09293	0.000206698	0.00345217	197.176	293.577	337.717	88.1168	168.035	132.183
fgenesh1_kg.08_hash_20_hash_638_1_CCIA_CCIB_EXTA	-1.0981	1.23529e-05	0.000337145	731.021	1315.66	883.548	357.502	528.737	483.327
gw1.01.2802.1	-1.10431	0.000886475	0.0109564	112.223	102.801	88.4794	60.4229	51.906	28.2529
fgenesh1_kg.12_hash_12_hash_1657_1_CCIA_CCIB_EXTA	-1.1079	4.30305e-05	0.000941831	182.493	326.197	291.608	105.74	118.768	147.319
fgenesh1_kg.07_hash_225_hash_675_2_CCIA_CCIB_EXTA	-1.10958	4.86148e-05	0.00104364	299.96	364.747	381.334	112.454	227.858	144.292
Mucci1.e_gw1.9.580.1	-1.11633	8.32846e-08	4.28485e-06	1274.31	976.613	1625.03	586.606	578.884	621.565
estExt_fgenesh1_pg.C_020365	-1.11655	2.06608e-05	0.000513766	695.362	501.157	856.132	222.39	380.057	344.08
estExt_fgenesh1_pg.C_070426	-1.1172	0.00348866	0.0314506	303.106	856.019	419.966	240.013	347.506	140.256
e_gw1.03.2093.1	-1.12164	0.000493804	0.00680082	326.18	173.972	360.149	119.167	179.472	95.8582
e_gw1.01.424.1	-1.12293	6.34508e-05	0.00130278	1923.52	1503.47	2872.47	636.959	1166.57	1088.75
gw1.11.246.1	-1.12466	4.66605e-06	0.000151893	1747.32	2030.33	2537.24	698.221	1299.41	898.04
fgenesh1_pg.11_hash_128	-1.12593	0.00451274	0.0369788	40.9036	58.32	53.5861	21.8194	30.7917	17.1536
gw1.02.555.1	-1.13955	1.17978e-05	0.000325266	453.086	292.588	534.615	173.716	234.017	172.545
Mucci1.gw1.6.261.1	-1.13988	1.02844e-06	4.03006e-05	1013.15	896.546	811.269	497.65	456.597	279.502
Genemark1.10437_g	-1.14197	5.71842e-06	0.000180251	817.024	600.993	873.578	250.923	459.236	327.936
Genemark1.9860_g	-1.14802	2.5846e-11	2.69039e-09	483.502	455.687	439.905	201.41	218.181	202.816
Genemark1.10272_g	-1.15667	0.00172239	0.0183776	92.2954	260.957	133.342	64.619	85.337	68.6143
Genemark1.5638_g	-1.15993	0.000238507	0.00383677	315.692	265.9	299.085	189.661	133.724	69.6233
Mucci1.gw1.1.1269.1	-1.16195	7.54794e-06	0.000227851	2418.56	1372	2762.8	787.177	1014.37	1127.09
Mucci1.fgeneshMC_pg.7_hash_288	-1.16551	4.44567e-05	0.000963623	577.895	336.081	643.033	167.842	234.897	291.611
fgenesh1_kg.04_hash_125_hash_1977_0_CCIA9889.g1_CCIA_CCIB_EXTA	-1.16635	7.55939e-06	0.000227851	480.355	374.632	633.064	229.104	270.087	162.454
fgenesh1_kg.12_hash_49_hash_907_0_CCIB7630.g1_CCIA_CCIB_EXTA	-1.16808	0.00194471	0.0200104	43.0013	66.2278	56.0785	28.5331	24.6333	20.1807
fgenesh1_kg.01_hash_199_hash_0_0_EXTA606.b0_CCIA_CCIB_EXTA	-1.16811	6.83656e-08	3.55819e-06	3814.53	2613.53	4468.83	1403.99	1724.33	1720.4
estExt_Genemark1.C_060592	-1.17	1.98662e-06	6.97419e-05	526.503	292.588	486.014	193.857	197.947	187.68
fgenesh1_kg.04_hash_127_hash_998_1_CCIA_CCIB_EXTA	-1.17283	1.47514e-05	0.000389541	8540.47	4895.91	8346.97	4224.57	3218.17	2217.86
Mucci1.fgeneshMC_pg.6_hash_162	-1.173	3.2121e-05	0.000748821	272.691	177.925	195.652	125.881	84.4572	75.6775
fgenesh1_kg.03_hash_282_hash_2785_1_CCIA_CCIB_EXTA	-1.18335	0.0048815	0.0392138	33.562	40.5275	44.8628	15.9449	21.1143	15.1355
e_gw1.01.1161.1	-1.18961	1.24209e-06	4.67193e-05	391.207	307.416	525.892	151.057	184.75	200.798
Genemark1.3981_g	-1.19346	1.97911e-11	2.08435e-09	863.172	891.604	995.705	395.267	345.747	462.137
fgenesh1_kg.08_hash_10_hash_3466_0_CCIB7755.b1_CCIA_CCIB_EXTA	-1.19778	1.17463e-06	4.49084e-05	237.031	190.776	215.591	80.5639	117.888	81.7317
Genemark1.9569_g	-1.20284	3.6236e-08	1.95412e-06	693.264	1023.07	650.511	309.668	371.26	348.117
Mucci1.fgeneshMC_pg.2_hash_1273	-1.2188	1.08673e-05	0.000304011	240.178	132.456	188.174	74.6895	84.4572	81.7317
Mucci1.fgeneshMC_pg.4_hash_68	-1.22061	0.000967732	0.0117866	102.783	82.0434	104.68	28.5331	65.1024	30.271
fgenesh1_pg.10_hash_242	-1.22222	1.56886e-05	0.00041186	174.103	296.542	176.959	83.0816	109.091	85.7678
Genemark1.3636_g	-1.22393	0.000935209	0.0114528	72.368	67.2163	78.5099	42.7996	31.6714	18.1626
Mucci1.gw1.1.1270.1	-1.23216	1.84688e-06	6.50916e-05	235.982	151.237	240.514	92.3128	82.6977	91.822
fgenesh1_kg.05_hash_31_hash_1818_1_CCIA_CCIB_EXTA	-1.2337	0.000708011	0.00911959	125.857	71.1702	72.2789	50.3525	31.6714	32.2891
gw1.02.194.1	-1.24479	7.98046e-06	0.000238137	420.573	231.303	398.78	136.791	184.75	121.084
Mucci1.e_gw1.1.1346.1	-1.24562	3.76132e-16	8.41784e-14	7075.28	9127.57	7807.37	3386.2	3298.23	3441.81	ABCC2
e_gw1.07.1457.1	-1.24939	2.55679e-06	8.73602e-05	1806.05	861.95	1752.14	628.567	673.898	555.977
Genemark1.4257_g	-1.25083	0.00248719	0.0244137	147.882	320.266	168.235	108.258	121.407	37.3342
gw1.11.421.1	-1.25569	0.00081052	0.0101622	102.783	98.8475	109.665	46.9956	62.4631	20.1807
gw1.02.2326.1	-1.25951	0.00319562	0.0294812	56.6358	33.6081	54.8323	15.9449	27.2726	17.1536
Genemark1.400_g	-1.26256	1.24122e-05	0.000337731	177.249	154.202	244.253	57.0661	95.0143	87.7859
Mucci1.fgeneshMC_pg.9_hash_189	-1.27394	0.00662914	0.0497019	61.8799	108.732	49.8475	20.141	51.906	19.1716
Genemark1.2485_g	-1.28286	9.45167e-10	7.3575e-08	245.422	237.234	290.362	102.383	109.97	104.939
Genemark1.4931_g	-1.29373	0.00114669	0.0133836	124.809	274.796	155.774	78.8855	109.97	37.3342
fgenesh1_kg.01_hash_132_hash_1750_1_CCIA_CCIB_EXTA	-1.30504	2.49905e-10	2.15111e-08	480.355	400.332	449.874	213.998	150.439	173.554
e_gw1.01.1362.1	-1.32168	7.88384e-05	0.00156836	174.103	107.744	195.652	40.282	71.2608	79.7136
Mucci1.fgeneshMC_pg.2_hash_1260	-1.32525	0.000158515	0.00279888	97.5394	127.513	148.296	31.8899	43.1084	74.6685
Mucci1.fgeneshMC_pg.2_hash_1405	-1.33268	0.000107593	0.00200661	123.76	67.2163	98.4489	36.9251	30.7917	47.4246
Mucci1.fgeneshMC_pg.4_hash_515	-1.34355	7.52089e-06	0.000227851	152.078	88.9627	137.081	51.1917	51.0262	46.4155
Mucci1.fgeneshMC_pg.2_hash_1093	-1.35149	0.00484786	0.039027	51.3917	44.4814	34.8933	21.8194	21.9941	7.06323
Mucci1.estExt_fgeneshMC_pm.C_10474	-1.35165	4.77011e-08	2.54179e-06	206.616	196.706	240.514	63.7798	95.8941	92.8311
estExt_Genewise1Plus.C_080360	-1.36235	1.33271e-06	4.90965e-05	671.239	1449.1	883.548	346.593	483.869	338.026
e_gw1.08.593.1	-1.36243	4.13153e-09	2.86709e-07	1924.57	1161.46	2032.53	595.837	756.596	637.709
fgenesh1_kg.03_hash_99_hash_2765_1_CCIA_CCIB_EXTA	-1.36264	0.000147714	0.00262368	70.2703	78.0895	87.2332	18.4626	35.1905	38.3433
fgenesh1_pg.04_hash_140	-1.37539	1.34728e-05	0.000358954	148.931	81.0549	140.819	46.1564	51.0262	45.4065
Mucci1.e_gw1.10.113.1	-1.37727	3.77785e-08	2.02511e-06	170.956	191.764	220.575	61.2622	73.9	89.804
Mucci1.gw1.2.900.1	-1.37927	0.00302838	0.0282579	57.6846	89.9512	56.0785	14.2665	18.475	46.4155
fgenesh1_kg.09_hash_76_hash_1432_1_CCIA_CCIB_EXTA	-1.41352	9.33597e-08	4.72178e-06	646.068	425.044	812.515	183.786	249.853	273.448
fgenesh1_pg.08_hash_519	-1.42115	0.000160458	0.00282024	98.5882	54.3661	105.926	34.4075	22.8738	39.3523
e_gw1.01.988.1	-1.43554	3.03932e-10	2.59124e-08	460.428	641.52	513.43	185.465	163.636	249.231
fgenesh1_pg.03_hash_236	-1.43711	3.21862e-06	0.000107512	97.5394	170.018	129.604	52.8701	39.5893	54.4878
gw1.09.507.1	-1.44699	0.00351087	0.0315879	45.0989	31.6312	47.3552	14.2665	23.7536	7.06323
e_gw1.03.1649.1	-1.44913	1.55767e-06	5.5777e-05	147.882	308.404	220.575	70.4934	95.8941	81.7317	ABCC1
fgenesh1_kg.05_hash_83_hash_291_1_CCIA_CCIB_EXTA	-1.45414	0.00123602	0.0142039	78.6608	60.2969	68.5404	43.6388	19.3548	12.1084
fgenesh1_kg.04_hash_329_hash_2063_1_CCIA_CCIB_EXTA	-1.46743	0.000199796	0.00335568	140.541	298.519	92.218	76.3679	54.5453	61.551
Genemark1.921_g	-1.48657	0.000550512	0.00743316	51.3917	39.539	44.8628	15.1057	21.9941	11.0994
e_gw1.05.153.1	-1.49896	8.56826e-09	5.51821e-07	4604.28	8142.06	4799.07	1732.12	2693.83	1781.95	MFS22
Mucci1.estExt_fgeneshMC_pg.C_60364	-1.51956	6.79359e-09	4.43914e-07	144.736	203.626	179.451	51.1917	68.6215	64.5781
fgenesh1_pg.07_hash_429	-1.52568	7.29523e-05	0.00146757	76.5632	46.4583	83.4946	19.3018	29.0322	23.2078
Genemark1.9117_g	-1.53202	3.34337e-07	1.48905e-05	198.225	160.133	186.928	88.956	56.3048	42.3794
Genemark1.2467_g	-1.53281	1.01994e-05	0.000288939	135.297	108.732	102.187	54.5485	42.2286	22.1987
estExt_fgenesh1_pm.C_010045	-1.5441	3.49893e-05	0.000797008	627.189	217.464	472.306	206.445	91.4953	153.373	PDR8
fgenesh1_kg.02_hash_158_hash_2038_1_CCIA_CCIB_EXTA	-1.54707	3.23011e-05	0.000751063	222.348	352.885	139.573	94.8305	47.5072	102.921
Genemark1.1792_g	-1.55271	5.68522e-10	4.50391e-08	1213.47	1839.55	1180.14	564.787	537.535	340.044
Mucci1.fgeneshMC_pm.4_hash_389	-1.57849	2.80202e-05	0.000661839	134.248	81.0549	143.312	22.6586	41.3488	56.5059
Genemark1.5934_g	-1.57983	6.99411e-05	0.00141976	105.93	242.176	83.4946	52.8701	40.4691	51.4607
fgenesh1_pm.11_hash_40	-1.58328	0.000124531	0.00229445	48.2453	68.2047	44.8628	15.9449	23.7536	14.1265
e_gw1.06.35.1	-1.59018	0.00138575	0.0152931	130.053	422.079	69.7866	76.3679	73.9	56.5059
fgenesh1_pg.06_hash_465	-1.60108	3.4654e-08	1.88014e-06	1383.38	2842.85	1251.17	653.743	634.309	517.634
Mucci1.fgeneshMC_pg.5_hash_494	-1.6036	3.00331e-08	1.68035e-06	114.32	111.698	125.865	42.7996	43.1084	29.262
Genemark1.1644_g	-1.63056	1.09393e-06	4.22107e-05	124.809	148.271	112.157	46.9956	53.6655	23.2078
Genemark1.7706_g	-1.63868	1.44747e-08	8.87518e-07	462.526	340.035	562.031	98.1873	200.586	139.247
Mucci1.fgeneshMC_pg.2_hash_943	-1.6408	1.29297e-06	4.78291e-05	527.552	945.97	362.641	174.555	146.92	268.403
gw1.06.957.1	-1.64097	1.85895e-05	0.000470093	103.832	60.2969	135.835	22.6586	35.1905	38.3433
Genemark1.6070_g	-1.66283	1.09362e-06	4.22107e-05	93.3442	75.1241	81.0023	29.3723	30.7917	18.1626
Genemark1.7966_g	-1.67902	0.000463625	0.00647484	43.0013	100.824	52.3399	10.0705	26.3929	25.2258
fgenesh1_kg.06_hash_55_hash_2625_1_CCIA_CCIB_EXTA	-1.68313	2.17635e-05	0.000537434	160.468	292.588	189.421	76.3679	95.8941	27.2439
estExt_Genewise1Plus.C_040653	-1.68582	5.30899e-05	0.00111042	164.663	60.2969	103.434	28.5331	25.5131	48.4336	MFS15
gw1.05.1285.1	-1.73536	0.000562659	0.00757433	51.3917	33.6081	53.5861	19.3018	16.7155	5.04517
fgenesh1_kg.13_hash_4_hash_3253_1_CCIA_CCIB_EXTA	-1.7645	1.38151e-13	2.13229e-11	559.016	383.528	646.772	135.112	168.035	164.472
Genemark1.10479_g	-1.76926	4.89352e-06	0.000157014	95.4418	75.1241	59.8171	30.2115	22.8738	14.1265
estExt_fgenesh1_pg.C_060563	-1.791	1.59403e-18	4.32416e-16	6674.63	4768.4	7259.05	1928.5	1974.19	1500.43
fgenesh1_pg.04_hash_528	-1.80121	9.18429e-06	0.000266077	94.393	55.3546	77.2637	23.4978	29.0322	12.1084
Mucci1.fgeneshMC_pg.3_hash_814	-1.85123	1.1332e-14	2.20532e-12	308.35	252.061	235.53	86.4384	72.1405	61.551
fgenesh1_pg.03_hash_735	-1.87149	6.72029e-17	1.58316e-14	593.627	545.638	669.203	157.771	209.383	126.129
fgenesh1_kg.05_hash_18_hash_295_1_CCIA_CCIB_EXTA	-1.89457	1.132e-11	1.22092e-09	260.105	238.222	286.623	43.6388	86.2167	81.7317
gw1.01.2897.1	-1.91087	4.55509e-05	0.000982583	134.248	285.669	95.9565	32.7291	79.1786	25.2258
e_gw1.07.899.1	-1.92479	0.00426917	0.0357508	358.693	1291.94	1120.32	114.971	333.43	281.52
fgenesh1_pm.04_hash_73	-1.94111	3.31205e-05	0.000762198	139.492	172.983	142.066	15.1057	25.5131	78.7046	MFS16
estExt_Genemark1.C_021385	-1.96983	1.57402e-09	1.17422e-07	384.914	1013.19	519.661	140.148	151.319	198.78
Genemark1.10480_g	-1.99502	0.00538027	0.0426231	66.0751	7.9078	38.6319	14.2665	9.67739	4.03613
e_gw1.12.27.1	-2.05214	4.17684e-06	0.000137467	148.931	455.687	169.482	47.8348	99.4132	39.3523
Mucci1.estExt_fgeneshMC_kg.C_50019	-2.06196	1.6022e-16	3.67767e-14	239.129	201.649	230.545	41.9604	61.5834	57.5149
fgenesh1_kg.04_hash_160_hash_137_1_CCIA_CCIB_EXTA	-2.096	2.32319e-19	6.93241e-17	852.683	555.523	962.058	188.822	194.428	170.527
estExt_fgenesh1_pg.C_020874	-2.09945	1.0332e-13	1.65813e-11	1162.08	2268.55	1107.86	345.754	419.647	293.629
Genemark1.113_g	-2.10366	0.000160671	0.00282024	32.5131	78.0895	26.17	6.71366	12.3167	13.1174
fgenesh1_pg.04_hash_672	-2.13171	1.772e-19	5.46998e-17	1473.58	1342.35	967.042	360.859	220.82	281.52
fgenesh1_pm.08_hash_38	-2.14296	1.22879e-07	6.0774e-06	108.028	287.646	113.403	32.7291	48.3869	34.3071
fgenesh1_pg.01_hash_1000	-2.19214	1.30708e-18	3.77451e-16	6621.14	7050.79	8890.31	1054.04	1769.2	2114.93	PDR7
fgenesh1_kg.06_hash_57_hash_1854_1_CCIA_CCIB_EXTA	-2.19275	1.32626e-05	0.000354407	144.736	316.312	114.649	28.5331	80.0584	17.1536
Genemark1.7185_g	-2.20112	0.00025623	0.00405259	59.7822	18.781	66.048	10.0705	4.39881	17.1536
fgenesh1_kg.01_hash_204_hash_197_1_CCIA_CCIB_EXTA	-2.20804	1.97814e-08	1.17274e-06	445.745	1206.93	390.057	104.062	204.105	134.201
gw1.13.149.1	-2.27323	5.8599e-06	0.000183262	69.2215	146.294	44.8628	24.337	20.2345	9.0813
gw1.06.130.1	-2.27373	5.73127e-14	9.68044e-12	1694.88	2684.7	2543.47	259.315	523.459	649.818
Genemark1.6590_g	-2.32642	5.06477e-10	4.0482e-08	74.4656	143.329	97.2027	17.6234	19.3548	26.2349
Mucci1.fgeneshMC_pg.4_hash_791	-2.37504	0.0024705	0.0243032	15.7322	89.9512	13.7081	5.87445	14.0762	3.0271
fgenesh1_pg.03_hash_1396	-2.37702	8.77366e-23	4.90886e-20	317.79	428.998	393.796	60.4229	91.4953	67.6052
Mucci1.fgeneshMC_pm.8_hash_82	-2.42978	0.00319775	0.0294812	145.785	386.494	47.3552	36.9251	26.3929	44.3975
Genemark1.5480_g	-2.45338	3.71002e-29	2.76768e-26	448.891	443.825	400.027	82.2423	61.5834	92.8311
Genemark1.10488_g	-2.5241	1.92304e-05	0.000483569	34.6108	23.7234	29.9085	4.19604	7.0381	4.03613
gw1.05.826.1	-2.52509	8.18821e-12	9.39755e-10	1043.57	1799.02	979.504	278.617	293.841	90.813
e_gw1.05.942.1	-2.57103	0.000254247	0.00402836	11542.2	38744.2	14956.8	1988.92	5603.21	3387.33
fgenesh1_kg.02_hash_362_hash_2612_1_CCIA_CCIB_EXTA	-2.57444	2.36204e-08	1.36419e-06	145.785	477.433	134.588	35.2467	60.7036	31.28
Mucci1.fgeneshMC_pm.1_hash_404	-2.61348	0.00415003	0.0350813	86.0025	362.77	76.0175	9.23128	41.3488	35.3162
fgenesh1_pm.01_hash_34	-2.61942	5.78944e-06	0.000181849	7597.59	10864.3	13233.3	659.617	2856.59	1641.7
fgenesh1_pg.01_hash_473	-2.62165	4.47381e-11	4.26059e-09	138.443	78.0895	152.035	12.5881	18.475	29.262
Mucci1.fgeneshMC_pm.4_hash_335	-2.67199	0.00448771	0.036915	82.8561	313.346	68.5404	22.6586	43.1084	7.06323
fgenesh1_pg.02_hash_389	-2.72906	2.39926e-10	2.1057e-08	129.004	55.3546	84.7408	15.9449	11.4369	13.1174
Mucci1.fgeneshMC_pg.8_hash_228	-2.73985	9.64678e-13	1.25156e-10	102.783	118.617	82.2485	17.6234	19.3548	8.07227
fgenesh1_kg.01_hash_205_hash_1547_1_CCIA_CCIB_EXTA	-2.74634	1.0915e-09	8.35134e-08	215.006	603.958	173.22	28.5331	72.1405	47.4246
Mucci1.fgeneshMC_pg.8_hash_92	-2.78755	1.51846e-21	6.47299e-19	1075.03	2226.04	980.751	211.48	212.023	196.762
Genemark1.12107_g	-2.79294	7.99002e-18	1.98685e-15	479.307	1002.31	481.029	73.8503	126.686	82.7407
fgenesh1_pm.04_hash_91	-2.97827	0.0016882	0.0180992	727.875	2024.4	709.081	156.093	257.77	25.2258	MFS13
fgenesh1_kg.07_hash_185_hash_3357_1_CCIA_CCIB_EXTA	-2.99286	6.70707e-22	3.33565e-19	377.572	696.875	467.321	62.9406	88.856	41.3704
fgenesh1_kg.02_hash_75_hash_501_1_CCIA_CCIB_EXTA	-3.0787	3.67706e-78	3.29171e-74	4012.75	4534.13	3822.06	555.555	439.881	468.192
e_gw1.12.41.1	-3.18624	1.34589e-06	4.93789e-05	45.0989	62.2739	14.9543	5.03525	4.39881	4.03613	MFS9
fgenesh1_pm.01_hash_365	-3.19153	1.11511e-07	5.5458e-06	49.2941	108.732	36.1395	6.71366	12.3167	2.01807	MFS14
Genemark1.11647_g	-3.19944	0.000513295	0.00702602	18.8786	54.3661	7.47713	2.51762	6.15834	0	MFS12
estExt_Genewise1.C_021344	-3.24055	1.17527e-53	2.63025e-50	3187.34	2872.51	2795.2	406.176	290.322	239.141
e_gw1.04.190.1	-3.44318	7.43893e-18	1.90267e-15	383.865	756.183	272.915	54.5485	53.6655	21.1897
fgenesh1_kg.03_hash_317_hash_587_1_CCIA_CCIB_EXTA	-3.45077	7.65887e-07	3.14506e-05	2177.33	6386.53	2521.04	228.264	594.719	190.707	MFS11
Mucci1.estExt_fgeneshMC_pm.C_30458	-3.63576	2.78207e-07	1.25783e-05	16.781	60.2969	56.0785	3.35683	6.15834	1.00903
estExt_Genemark1.C_050433	-4.42949	1.2889e-20	4.61529e-18	154.175	337.07	118.388	9.23128	5.27857	14.1265
Mucci1.fgeneshMC_pg.3_hash_328	-4.4861	3.32858e-11	3.31083e-09	55.587	151.237	33.6471	3.35683	5.27857	2.01807
Genemark1.1386_g	-4.60312	2.53825e-23	1.51483e-20	175.151	300.496	139.573	3.35683	14.956	7.06323
Genemark1.1697_g	-4.785	6.88412e-08	3.56224e-06	22.025	97.859	27.4162	0.839208	4.39881	0	MFS10
