# Supplementary material for: Multidrug efflux pumps and innate azole resistance of Mucor lusitanicus
Source: J Antimicrob Chemother. 2025 Sep 30;80(11):3065–78. doi: 10.1093/jac/dkaf343 (PMC12596049; doi:10.1093/jac/dkaf343)
Supplement: dkaf343_Supplementary_Data [file dkaf343_supplementary_data.zip › JAC_MlusPDR Supplementary File 4_Revision.xlsx]

## Sheet: % identity 
	MendPdr5	MlanPdr5	MracPdr5	MambPdr5	MlusPdr5	PhLPdr5	MendPdr2	MracPdr2	MlusPdr2	MambPdr2	PhLPdr2	MracPdr4	MambPdr4	MlusPdr4	MlanPdr3	PhLPdr3	MambPdr3	MlusPdr3	MlanPdr8	MendPdr8	MracPdr8	PhLPdr8	MlusPdr8	MambPdr8	MlanPdr1	MendPdr1	MracPdr1	PhLPdr1	MambPdr1	MlusPdr1	MlanPdr6	MracPdr6	MambPdr6	MlusPdr6	PhLPdr6	MlanPdr7	MendPdr7	MracPdr7	MlusPdr7	MambPdr7	PhLPdr7
MendPdr5		86.1	86.5	86.5	87.9	86.57	76.21	75.42	76.23	76.56	76.86	67.13	67.29	66.57	65.52	65.86	64.74	65.13	56.6	57.37	58.46	57.69	57.55	58.16	58.95	58.74	59.88	58.98	59.11	58.84	54.75	58.04	57.92	58.13	58.06	57.05	57.16	57.97	57.9	57.83	58.17
MlanPdr5	86.1		88.22	87.33	88.05	88.22	74.07	75.78	75.72	75.77	76.2	66.78	66.57	66.02	64.56	64.62	63.57	63.61	56.32	56.73	57.76	57.25	57.17	57.52	59.02	58.4	59.26	58.77	58.77	58.77	54.37	57.84	57.31	57.51	57.86	56.47	56.89	57.49	57.36	57.36	57.56
MracPdr5	86.5	88.22		93.04	93.51	94.19	76.36	77.06	77.31	77.38	77.61	66.85	66.6	66.67	65.7	64.96	64.24	64.71	56.37	57.35	57.78	57.48	57.32	57.48	59.71	59.21	60	58.82	58.96	58.69	54.89	58.71	57.91	58.32	58.59	57.76	57.28	58.36	58.32	58.29	58.23
MambPdr5	86.5	87.33	93.04		96.79	96.38	76.9	77.67	78.12	77.99	78.42	67.01	66.87	67.36	65.91	65.61	64.65	65.36	55.72	57.14	57.17	56.67	57.11	57.07	58.89	58.34	58.8	57.89	58.44	58.17	54.47	57.71	57.25	57.46	57.66	57.08	56.56	57.57	57.98	57.78	57.78
MlusPdr5	87.9	88.05	93.51	96.79		97.08	80.31	81.27	81.92	82.07	82.43	68.85	69.41	69.63	67.76	67.47	66.38	67.1	57.53	59.58	59.7	59.19	59.77	59.62	59.91	59.48	60.42	59.41	59.77	59.7	55.76	59.3	59.09	59.3	59.59	59.23	58.8	59.59	59.74	59.81	59.67
PhLPdr5	86.57	88.22	94.19	96.38	97.08		76.57	77.33	77.92	77.72	78.15	66.37	66.6	66.6	65.84	65.65	64.31	64.85	56.16	57.55	57.65	57.14	57.45	57.55	59.03	58.59	59.25	58.28	58.76	58.48	54.68	58.16	57.56	57.97	58.25	57.69	57.35	58.36	58.19	58.09	58.29
MendPdr2	76.21	74.07	76.36	76.9	80.31	76.57		82.74	82.92	82.8	83.87	70.09	69.61	69.14	68.5	67.42	66.64	67.37	56.22	56.96	57.55	56.94	56.53	57.21	58.89	58.49	59.95	58.24	58.58	58.58	55.1	57.99	58.08	57.81	58.01	57.31	57.33	57.79	57.99	57.79	57.72
MracPdr2	75.42	75.78	77.06	77.67	81.27	77.33	82.74		90.71	91.61	93.19	70.7	69.51	69.4	68.24	67.83	67.05	67.85	55.8	55.67	57.03	56.39	56.45	56.73	58.55	58.21	58.93	58.17	58.31	58.71	54.82	58.33	58.22	57.81	58.22	56.49	57.06	56.97	57.51	57.37	57.37
MlusPdr2	76.23	75.72	77.31	78.12	81.92	77.92	82.92	90.71		93.22	93.67	69.87	69.16	68.92	68.35	67.46	66.35	66.73	54.95	55.9	56.94	56.6	57.01	57.01	58.7	58.09	59.28	58.19	58.32	58.86	54.62	58.07	58.23	57.96	58.09	56.71	56.93	57.12	58	57.93	57.87
MambPdr2	76.56	75.77	77.38	77.99	82.07	77.72	82.8	91.61	93.22		94.43	70.33	69.51	69.44	67.77	67.78	66.67	66.92	54.68	55.9	56.94	56.54	56.87	57.01	58.41	57.67	58.92	57.83	57.9	58.44	55.18	58.13	58.05	57.98	58.18	56.37	57.36	57.25	57.92	57.52	57.45
PhLPdr2	76.86	76.2	77.61	78.42	82.43	78.15	83.87	93.19	93.67	94.43		70.66	69.78	69.78	68.8	68.33	67.01	67.46	55.28	56.16	57.21	56.74	56.6	57.08	58.82	58.35	59.2	58.38	58.58	58.92	55.27	58.54	58.49	58.28	58.49	57.31	57.33	57.86	58.06	57.99	58.26
MracPdr4	67.13	66.78	66.85	67.01	68.85	66.37	70.09	70.7	69.87	70.33	70.66		85.41	84.89	74.41	74.69	72.85	74.18	54.81	55.31	55.95	56.47	56.31	55.92	56.8	56.01	57.32	56.56	56.49	56.36	52.88	56.46	55.98	56.33	56.33	56.77	55.3	56.05	56.43	56.6	56.46
MambPdr4	67.29	66.57	66.6	66.87	69.41	66.6	69.61	69.51	69.16	69.51	69.78	85.41		92.39	73.62	73.23	72.49	73.15	54.79	55.19	55.05	54.96	54.96	55.37	57.08	55.85	57.15	56.47	56.4	56.74	52.99	56.13	55.79	56	56.2	55.96	55.17	56.3	56.78	56.78	56.71
MlusPdr4	66.57	66.02	66.67	67.36	69.63	66.6	69.14	69.4	68.92	69.44	69.78	84.89	92.39		73.6	73.4	72.34	73.46	54.22	55.24	55.12	54.82	55.21	55.43	56.79	55.35	56.45	56.17	56.1	56.38	52.22	55.77	55.46	55.53	55.59	55.59	54.84	55.8	56.14	56.28	56.21
MlanPdr3	65.52	64.56	65.7	65.91	67.76	65.84	68.5	68.24	68.35	67.77	68.8	74.41	73.62	73.6		75.28	73.25	73.35	53.26	54.79	53.97	53.52	53.8	53.46	56.41	55.04	56.34	55.72	55.45	55.52	51.11	54.94	54.95	55.01	55.01	54.6	53.78	54.94	55.42	55.01	55.49
PhLPdr3	65.86	64.62	64.96	65.61	67.47	65.65	67.42	67.83	67.46	67.78	68.33	74.69	73.23	73.4	75.28		89.41	90.61	53.44	54.78	54.46	54.08	54.81	54.5	57.19	55.92	57.02	56.54	56.75	56.61	52.08	55.32	56.09	55.88	55.95	54.89	54.28	55.2	55.23	55.07	55.34
MambPdr3	64.74	63.57	64.24	64.65	66.38	64.31	66.64	67.05	66.35	66.67	67.01	72.85	72.49	72.34	73.25	89.41		89.15	52.98	54.28	53.93	53.69	54.38	54.17	55.65	54.97	55.79	55.24	55.59	55.65	51.74	54.5	54.6	54.67	54.67	54.12	53.5	54.39	54.73	54.94	54.8
MlusPdr3	65.13	63.61	64.71	65.36	67.1	64.85	67.37	67.85	66.73	66.92	67.46	74.18	73.15	73.46	73.35	90.61	89.15		53.54	54.91	55.01	54.5	54.81	54.84	56.05	55.47	56.64	55.68	55.88	56.09	52.32	55.07	55.56	55.56	55.7	54.44	54.18	54.41	54.78	54.75	54.68
MlanPdr8	56.6	56.32	56.37	55.72	57.53	56.16	56.22	55.8	54.95	54.68	55.28	54.81	54.79	54.22	53.26	53.44	52.98	53.54		78.36	79.36	79.55	79.23	79.62	67.56	65.82	66.85	65.96	65.96	66.09	62.66	66.83	67.19	66.58	66.64	65.64	65.75	66.23	66.67	65.89	65.89
MendPdr8	57.37	56.73	57.35	57.14	59.58	57.55	56.96	55.67	55.9	55.9	56.16	55.31	55.19	55.24	54.79	54.78	54.28	54.91	78.36		79.46	79.51	78.78	79.58	69.4	69.4	69.04	68.95	68.67	69.49	65.14	69.57	69.7	68.88	69.63	68.66	67.9	68.76	68.96	68.89	68.69
MracPdr8	58.46	57.76	57.78	57.17	59.7	57.65	57.55	57.03	56.94	56.94	57.21	55.95	55.05	55.12	53.97	54.46	53.93	55.01	79.36	79.46		89.18	87.81	89.72	67.83	67.62	68.08	66.69	66.76	66.96	62.41	68.26	67.85	67.71	67.99	66.3	66.05	67.05	67.05	67.19	66.92
PhLPdr8	57.69	57.25	57.48	56.67	59.19	57.14	56.94	56.39	56.6	56.54	56.74	56.47	54.96	54.82	53.52	54.08	53.69	54.5	79.55	79.51	89.18		92.23	94.28	68.69	68.28	68.4	67.14	67.08	67.76	63.59	68.04	67.9	68.17	68.58	66.62	66.23	67.64	67.64	67.92	67.44
MlusPdr8	57.55	57.17	57.32	57.11	59.77	57.45	56.53	56.45	57.01	56.87	56.6	56.31	54.96	55.21	53.8	54.81	54.38	54.81	79.23	78.78	87.81	92.23		94.07	68.9	68.97	68.54	67.69	67.62	68.17	63.31	68.18	68.1	68.17	68.45	66.69	66.1	67.65	67.99	68.12	67.65
MambPdr8	58.16	57.52	57.48	57.07	59.62	57.55	57.21	56.73	57.01	57.01	57.08	55.92	55.37	55.43	53.46	54.5	54.17	54.84	79.62	79.58	89.72	94.28	94.07		68.76	68.28	68.74	67.76	67.69	68.37	63.52	68.38	68.1	68.17	68.58	66.83	66.17	67.57	67.92	67.92	67.37
MlanPdr1	58.95	59.02	59.71	58.89	59.91	59.03	58.89	58.55	58.7	58.41	58.82	56.8	57.08	56.79	56.41	57.19	55.65	56.05	67.56	69.4	67.83	68.69	68.9	68.76		85.49	84.86	84.94	84.59	84.53	66.18	72.94	72.7	72.84	73.25	70.71	70.44	71.95	72.22	71.54	71.47
MendPdr1	58.74	58.4	59.21	58.34	59.48	58.59	58.49	58.21	58.09	57.67	58.35	56.01	55.85	55.35	55.04	55.92	54.97	55.47	65.82	69.4	67.62	68.28	68.97	68.28	85.49		85.81	86.03	85.2	85.34	65.9	72.3	72.2	72.41	72.82	70.58	70.76	71.31	72.02	71.59	71.52
MracPdr1	59.88	59.26	60	58.8	60.42	59.25	59.95	58.93	59.28	58.92	59.2	57.32	57.15	56.45	56.34	57.02	55.79	56.64	66.85	69.04	68.08	68.4	68.54	68.74	84.86	85.81		91.39	90.98	91.46	66.18	72.92	72.73	72.87	73.21	70.28	71.15	71.77	72.41	71.98	71.98
PhLPdr1	58.98	58.77	58.82	57.89	59.41	58.28	58.24	58.17	58.19	57.83	58.38	56.56	56.47	56.17	55.72	56.54	55.24	55.68	65.96	68.95	66.69	67.14	67.69	67.76	84.94	86.03	91.39		95.32	95.6	66.46	72.65	72.7	73.18	73.53	70.39	70.64	71.74	72.24	71.6	72.09
MambPdr1	59.11	58.77	58.96	58.44	59.77	58.76	58.58	58.31	58.32	57.9	58.58	56.49	56.4	56.1	55.45	56.75	55.59	55.88	65.96	68.67	66.76	67.08	67.62	67.69	84.59	85.2	90.98	95.32		96.22	66.67	72.92	72.91	73.18	73.66	70.94	70.78	71.67	72.38	71.6	72.09
MlusPdr1	58.84	58.77	58.69	58.17	59.7	58.48	58.58	58.71	58.86	58.44	58.92	56.36	56.74	56.38	55.52	56.61	55.65	56.09	66.09	69.49	66.96	67.76	68.17	68.37	84.53	85.34	91.46	95.6	96.22		66.67	73.2	73.53	73.66	73.94	71.08	70.92	72.02	72.45	71.88	72.22
MlanPdr6	54.75	54.37	54.89	54.47	55.76	54.68	55.1	54.82	54.62	55.18	55.27	52.88	52.99	52.22	51.11	52.08	51.74	52.32	62.66	65.14	62.41	63.59	63.31	63.52	66.18	65.9	66.18	66.46	66.67	66.67		76.7	76.63	76.7	76.98	71.91	72.32	73.02	73.64	72.81	73.09
MracPdr6	58.04	57.84	58.71	57.71	59.3	58.16	57.99	58.33	58.07	58.13	58.54	56.46	56.13	55.77	54.94	55.32	54.5	55.07	66.83	69.57	68.26	68.04	68.18	68.38	72.94	72.3	72.92	72.65	72.92	73.2	76.7		91.52	91.04	92.21	77.51	78.03	78.94	79.57	78.6	79.01
MambPdr6	57.92	57.31	57.91	57.25	59.09	57.56	58.08	58.22	58.23	58.05	58.49	55.98	55.79	55.46	54.95	56.09	54.6	55.56	67.19	69.7	67.85	67.9	68.1	68.1	72.7	72.2	72.73	72.7	72.91	73.53	76.63	91.52		95.04	95.38	77.49	78.34	79.33	79.89	78.78	79.26
MlusPdr6	58.13	57.51	58.32	57.46	59.3	57.97	57.81	57.81	57.96	57.98	58.28	56.33	56	55.53	55.01	55.88	54.67	55.56	66.58	68.88	67.71	68.17	68.17	68.17	72.84	72.41	72.87	73.18	73.18	73.66	76.7	91.04	95.04		95.93	77.76	78.27	79.88	80.51	79.46	79.6
PhLPdr6	58.06	57.86	58.59	57.66	59.59	58.25	58.01	58.22	58.09	58.18	58.49	56.33	56.2	55.59	55.01	55.95	54.67	55.7	66.64	69.63	67.99	68.58	68.45	68.58	73.25	72.82	73.21	73.53	73.66	73.94	76.98	92.21	95.38	95.93		77.9	78.82	79.74	80.03	78.91	79.53
MlanPdr7	57.05	56.47	57.76	57.08	59.23	57.69	57.31	56.49	56.71	56.37	57.31	56.77	55.96	55.59	54.6	54.89	54.12	54.44	65.64	68.66	66.3	66.62	66.69	66.83	70.71	70.58	70.28	70.39	70.94	71.08	71.91	77.51	77.49	77.76	77.9		82.11	83.85	83.5	83.5	84.05
MendPdr7	57.16	56.89	57.28	56.56	58.8	57.35	57.33	57.06	56.93	57.36	57.33	55.3	55.17	54.84	53.78	54.28	53.5	54.18	65.75	67.9	66.05	66.23	66.1	66.17	70.44	70.76	71.15	70.64	70.78	70.92	72.32	78.03	78.34	78.27	78.82	82.11		84.5	83.34	83.26	84.09
MracPdr7	57.97	57.49	58.36	57.57	59.59	58.36	57.79	56.97	57.12	57.25	57.86	56.05	56.3	55.8	54.94	55.2	54.39	54.41	66.23	68.76	67.05	67.64	67.65	67.57	71.95	71.31	71.77	71.74	71.67	72.02	73.02	78.94	79.33	79.88	79.74	83.85	84.5		91.72	93.29	93.77
MlusPdr7	57.9	57.36	58.32	57.98	59.74	58.19	57.99	57.51	58	57.92	58.06	56.43	56.78	56.14	55.42	55.23	54.73	54.78	66.67	68.96	67.05	67.64	67.99	67.92	72.22	72.02	72.41	72.24	72.38	72.45	73.64	79.57	79.89	80.51	80.03	83.5	83.34	91.72		95.28	94.52
MambPdr7	57.83	57.36	58.29	57.78	59.81	58.09	57.79	57.37	57.93	57.52	57.99	56.6	56.78	56.28	55.01	55.07	54.94	54.75	65.89	68.89	67.19	67.92	68.12	67.92	71.54	71.59	71.98	71.6	71.6	71.88	72.81	78.6	78.78	79.46	78.91	83.5	83.26	93.29	95.28		96.44
PhLPdr7	58.17	57.56	58.23	57.78	59.67	58.29	57.72	57.37	57.87	57.45	58.26	56.46	56.71	56.21	55.49	55.34	54.8	54.68	65.89	68.69	66.92	67.44	67.65	67.37	71.47	71.52	71.98	72.09	72.09	72.22	73.09	79.01	79.26	79.6	79.53	84.05	84.09	93.77	94.52	96.44
