# Supplementary material for: Multidrug efflux pumps and innate azole resistance of Mucor lusitanicus
Source: J Antimicrob Chemother. 2025 Sep 30;80(11):3065–78. doi: 10.1093/jac/dkaf343 (PMC12596049; doi:10.1093/jac/dkaf343)
Supplement: dkaf343_Supplementary_Data [file dkaf343_supplementary_data.zip › JAC_MlusPDR Supplementary File 5_Revision.xlsx]

## Sheet: DEGs
Mucor lusitanicus CBS277.49 ABC and MFS transporters (including protein IDs, gene names, and DNA and protein sequences of CBS277.49 v2 of the JGI database except when incorrectly annotated) that were part of the DEGs in response to VRC, ISA or POS. However, all Mucor PDR transporters were included no matter whether they were upregulated or downregulated at all. UT = untreated control cells. Avera…
Protein ID	Model name (CBS277.49 v2 names)	DNA sequence	Protein sequence	Type of transporter	log2 fold change			TPM (averages of three replicates)*				Name
					VRC	ISA	POS	UT	VRC	ISA	POS
**1446329	Mucci1.estExt_Genewise1Plus.C_31024	ATGACTTCCACTCATCATCTCCAAGGATCCTCAGGAGAAAAAGGTCGGGAATACGATCAACACTCCAGCGATGGATCCACTCAAACTGTATATCAAAACGGCCTCCACGAATTTGAAAATCATGGAGATGCATTTGGTGAACCCACTGCCAATGCTGTCAATATCGATGCCGCCAAAGACGAATATGTGGATTTAAAAAGAGAGTTATCCCGTATTAGTCGTTTATCCACCCATGCCAGTAAATTAGAAGAAGGTGCCGCAGAAGCCGATGAATTCAATCTGGACGAGTTCCTCCATGATCTCAGAAAAAATCAAAACGAGAATGGCCACGAATTGAAAAACTTGGGCCTGATCTGGAAAAACTTGACAGTCAAGGGTCAAGCTGCTGATGCTCACACC…	MTSTHHLQGSSGEKGREYDQHSSDGSTQTVYQNGLHEFENHGDAFGEPTANAVNIDAAKDEYVDLKRELSRISRLSTHASKLEEGAAEADEFNLDEFLHDLRKNQNENGHELKNLGLIWKNLTVKGQAADAHTIPTVFTFLQFWKFFGVGVSKNKKVILNDLTGHCKPGDMLLVLGRPGAGCTSFLKVMANMRGAYTDVEGTVSYGGIDAETFAKRYRGQVCYNEEEDQHYPTLTAKQTLQFALRMKTPGKRLPDESKTDFVNKVLYMLGNMLGLTKQMNTMVGNAWVRGLSGGERKRMSIAEQMTTSSSINCWDCSTRGLDAASALDYVRSLRIMTDVFKKTTVATLYQASNNIFTLFDKVLLLDEGRCLYFGPTAGAKEYFESLGFVCPKRKSIPDF…	Mucor cluster A PDR transporters	1.65	2.92	1.53	31.0009	107.029	279.953	97.2655	PDR1
**1462957	e_gw1.06.26.1	ATGGAAGAAAAACCAACTGAACACATCGAGGTGCCTCATCACCATCCGAATTACAACTATGCGTCCTCCACTGAAGACACCATCGCTCACGACGACAACTTTGGCAGAAATGGCACTTATGGCGAGACAGATGTCAATCAAGTCAATATTCAAGGTGCCAAAAATGAGTATCAGACACTGAAGCGAGAGCTCAGTCATATGAGTCGTAAAAGCACTCCTTCCAAAGTTGAGGAAGGACAGGCAGATTCAGATGATTTCAACTTGGATGAGTTTTTGCACGGCATCCACCGAGAGCAAGAGGAAAATGGCCAAAAGCGTAAACATTTAGGTGTTTCTTGGAAGAATCTTCACGTCGAAGGTTTAGGTGCAGACGCTTACACGATTCCAACTGTACTCTCA…	MEEKPTEHIEVPHHHPNYNYASSTEDTIAHDDNFGRNGTYGETDVNQVNIQGAKNEYQTLKRELSHMSRKSTPSKVEEGQADSDDFNLDEFLHGIHREQEENGQKRKHLGVSWKNLHVEGLGADAYTIPTVLSNIMAVLKFWKLFKKKDASTKVIIDDLTGCCRDGEMLLVLGRPGAGCTSFLKVIANMRGAYTYVGGEVNYGGINPKEFASKYRGQVCYNEEEDQHYPTLTTKQTLQFALRTKTPGKRLNEESKKDFVDRVIYLLGNMLGLTKQMNTMVGNAFVRGLSGGERKRLSIAEQMTTRSTINCWDCSTRGLDAASALDYVRSLRIMTDVFNITTIATLYQASNSIFNLFDKVLLLDEGYCIYYGPTSGARDYFDTLGFHRPSRKSMPDFLTG…		2.41	6.32	4.45	0.698533	4.05697	65.7313	16.4161	PDR6
***158611	fgenesh1_pg.01_#_1000	ATGGAGGAGAAAAAAAACGCTCTATACACCGAGCAAGTAGAAGATGCTCGCTTGAGAGATCAGCCGAATTATGCACACTCAAACAACAGCACCATCGATGCAGATGTCAGTGCCCACAACAAGGAGAATTGCGGCCAAAACGACACATTTGGCGAATCAGAGGCAAATCAAGTCAACATTGAAGATGCCAAGAACGAATATCAAGAGCTTCGTCGAGAATTGAGTACCAAAAGCCAACGTTTATCACTCTCCAAAGCTGAGGAAGGTGCATCAAATTCCGAAGACTTTGATCTGGATCAGTTTTTGCATGGCATTTCCAAAGCACAAGATGAAAATGGACACAAGCGCAAACATTTGGGTGTTGCTTGGAAAAATTTGCATGTGGAGGGTCTTGGTGCT…	MEEKKNALYTEQVEDARLRDQPNYAHSNNSTIDADVSAHNKENCGQNDTFGESEANQVNIEDAKNEYQELRRELSTKSQRLSLSKAEEGASNSEDFDLDQFLHGISKAQDENGHKRKHLGVAWKNLHVEGLGADAFTIPTVFSNILSVVQFWKLFKKNKASTKVIIDDLSGCCKDGEMLLVLGRPGAGCTSFLKVIANMRDSYTYIGGDVSYGGIDPKTFAERFRGQVCYNEEEDQHYPTLTTKQTLQFALRTKTPGKRMPGETKADFVDRVLYMLGNMLGLTKQMNTMVGNAFVRGLSGGERKRLSIAEQMTTSSTINCWDCSTRGLDAASALDYVRSLRIMTDVFDITTIATLYQASNSIFNLFDKVLLLDEGRCIYFGPTSGAKQYFDGLGFHCPP…		-1.43	-2.4	-2.19	68.6076	28.0051	15.403	16.0214	PDR7
**1376132	estExt_fgenesh1_pm.C_010045	ATGTCAAATCAGAAATTAGAGCTGTCTGACGCCACGCCGACTGCACCCCCTACTAGAGACGTCCACCAAGACGCCGCCAAGGCCTCTTCCGTCTCGGAATCTCAAGAAGAAGGCACCATCACAGACGAAGGCAGATATCCCAACAGCGGTGATATGTTTGTAGGCAATGGTGATTTTGGTGAAATAGAAAGAGACGACATCAACGTGGAAGCTGCGATTGATGAGTTTCATGAACTACAGAAAGAGCTGTCTCACATCAGTCGTCGCTCTTCTGGCATGGCACCCGAGAAATTAGAGCAAGGTGAAGCCAGTGAGAACGATTTCAACCTGAGCAACTTTTTACACGGCATGTCTGACGATCGTAGGGAGGCCGGTCATCAATTAAAGCATTTGGGTGTC…	MSNQKLELSDATPTAPPTRDVHQDAAKASSVSESQEEGTITDEGRYPNSGDMFVGNGDFGEIERDDINVEAAIDEFHELQKELSHISRRSSGMAPEKLEQGEASENDFNLSNFLHGMSDDRREAGHQLKHLGVIWKDLSVEGLGAEAFTIPTVISGLLKNIQFWKRFGVGATQSKKVILKNLSGFCKDGEMLLLLGRPGSGCTTLLRIISNMRGSFTAIKGTVSYGGFDHDTFAKRFHGQTCYNSEEDQHYPTLTTKQTLQFALRTKTPGTRLPNESKKEFINKILYLLGNMLGLTKQMQTMVGNPFFRGLSGGERKRLSIAEQMTTESTINCWDCSTRGLDAASALDYVRSLRIMTDVFKKTTVATLYQASNSIYNLFDKVILLDDGYCLYFGPVASA…		-1.16	-1.95	-1.54	4.2719	2.10383	1.31147	1.57217	PDR8
83305	Mucci1.fgeneshMC_pg.6_#_247	ATGAGTCGTAAAAGCACTCCTTCCAAAGTTGAGGAAGGACAGGCAGATTCAGATGATTTCAACTTGGATGAGTTTTTGCACGGCATCCACCGAGAGCAAGAGGAAAATGGCCAAAAGCGTAAACATTTAGGTGTTTCTTGGAAGAATCTTCACGTCGAAGGTTTAGGTGCAGACGCTTACACGATTCCAACTGTACTCTCAAACATCATGGCAGTACTAAAGTTTTGGAAGCTATTCAAGAAGAAGGACGCAAGTACCAAAGTGATTATCGATGATCTCACTGGTTGTTGTCGAGACGGAGAGATGCTTCTTGTATTAGGTCGTCCAGGAGCAGGCTGTACCAGTTTCCTCAAGGTGATTGCCAACATGAGAGGTGCCTACACATATGTGGGCGGCGAA…	MDMPSAIEGIRANYPNRDDRYDQRQQLRNENYPTSNLNTNEPAHHPDDDSISYDLERSETRRTEGGYGETEGNAVDIDGAIERYQSIRREFTAQSRRKSSIAAASAPAAAAADDVEKGEQQDFDLTEYLTEQHSQIMAAGLKPKNMGVIWKNLTVQGLGADAKVISTNWTWFTSFIQFWKWGKHQGTDFTILKDNNGFCKAGEMLLVLGRPGAGCTSLLRVLANMRASYTNIEGEVTYGGIDAEEFGKHFRGEVCYNEEEDLHYPTLTTQQTLRFALKNKTPGKRLPGESKAEFIDKLLYMLGNMLGLTKQMNTMVGNAFVRGLSGGERKRLSIAEQMTTRSSINCWDCATRGLDASSALDYVRSLRIMTDILGKTTISTLYQASDSIFHLFDKVMVLD…	Mucor cluster B PDR transporters	0.0197104	0.649643	0.652939	0.0557333	0.0565	0.0874333	0.0876333	PDR2
141912	e_gw1.04.29.1	ATGATTGATCCCATAGCTCGTACCTACTCTCAGGGGGGATTCGGTGAAGCGAATGGAAATGCTGTGGATATACAAAGTGCTTTTGAAGAATACGAACATGTGCGTCGAACATTGACGGAGCGATCTAATGCTGCTGCTGCTACTGGTCAAAAGGTTGACATTGAAAAGGGTGAACAGGTGTTTGATCTGACAGAGTACCTGGCGAATCAACATGCACAACTCACAGAGGCTGGTTTGAAGGCCAAGAATATGGGTCTTGTCTGGAAGGGTCTCACAGTGAAGGGTCTCGGTGCTGATGCTCGGTCTATTCTTACCAACGGATCTGTCATTCTCAAGATGCTGCAATTCTGGACGTGGGGCAAACAAGCTGGATCTGAGGTGACCATTCTGCACGACAAT…	MIDPIARTYSQGGFGEANGNAVDIQSAFEEYEHVRRTLTERSNAAAATGQKVDIEKGEQVFDLTEYLANQHAQLTEAGLKAKNMGLVWKGLTVKGLGADARSILTNGSVILKMLQFWTWGKQAGSEVTILHDNDGFCKPGEMLIVLGRPNAGTSTLLRVLSNMRAAYTSVQGDVTYGGIDAQEFGKYFKGEVCYNEEEDLHYPTLTTEETLRFALKTKTPATRLPGESKTDFIENLLYMLGNMLGLTKQMKTMVGDAFIRGLSGGERKRLSIAEQMTTHSSINCWDGSTRGLDASSALDYVRSLRIMTDIMHKTTVATLYQASDSIFSLFDKVMVLDEGRCIYFGPIASAKAYFVEMGFYCPERKSTPDFLTGLCNLNEREVRPGFEDRVPLNAAQFEK…		-0.45271	-0.694375	0.299062	0.819933	0.5991	0.5067	1.0088	PDR3
142239	e_gw1.04.24.1	ATGGCATATCAAAACAGAATCAGTAATGACAGCACAAGCCGATCTTTTTCTTCCTCTTCCAACGAGGCTGCTACCGTGGTAGATGCAGCCGCTTATCCTCAGCTCTCTCAATCTCAGTCTCGCGGCGGCTATGGCGAATCAGAAGGCAATGCTGTGGACATTGAGGTTGCCCTCCAGGAATACAGATCTGTACAGCGTGAGCTGACTCGGCAATCAAAAAGAACACAGGCCGATGCTGATGTAGAAAAGGCACAAGACAACGACTTTGATCTGACAGAATACCTTGCAAATCAGCATGAGCAACTGACATCTGCTGGCTTGAAGTCCAAGAATATGGGCGTGATCTGGAAAAATCTGACGGTGCAAGGCTTGGGTGCTGATGCGAGATCGATTGCCACC…	MAYQNRISNDSTSRSFSSSSNEAATVVDAAAYPQLSQSQSRGGYGESEGNAVDIEVALQEYRSVQRELTRQSKRTQADADVEKAQDNDFDLTEYLANQHEQLTSAGLKSKNMGVIWKNLTVQGLGADARSIATNWSVLAKAAQFWEWAKHKGTDFTILHDNNGFCKSGEMLLVLGRPGAGCSTLLRLLANMRGSYTSIEGDVSYGGIDAHDFGKHFKGEVCYNEEEDLHYPTLTTEQTLRFALKNKTPSTRVPGESKQDFINSVLYLLGNMLGLTKQMKTMVGNAFVRGLSGGERKRLSIAEQMTTHSSINCWDCSTRGLDASSALDYVRSLRIMTDIMQKTTISTLYQASDSIFELFNKVMVLDEGRCIYFGPTSEAKAYFTDMGFYCPPRKSAPDFL…		-0.44424	-1.36492	-0.470263	1.67957	1.23443	0.6521	1.21237	PDR4
***145852	e_gw1.06.29.1	ATGGATATGCCAGCCTTGCAAGGTATGCCGCAAGAGCGACACAATCGTGATGAAGAATACCAAAACAGAAATCACTACTCTGATGAATCGACCATTGAAGGCGTTCACGGTAAAGAAGAAATCAGCAGCGACAATGAAACATCAACTGCAAACTATCCTAATGGCGGTGCTTTCGGTGAAGCCGAGGGCAATGCTGTCAACATTGAAGAAGCCATGTCCAACTATGAAGAGATCCGCAGAGAATTAACACAGCAATCTCGCATCTCTCGCCGTAAATCAATGACGCCCGATCAAGCCGAGAAGGGCGATGTCAAGGACTTTGATTTGACCGACTTTTTGCGCGAACAAACTGAATCCAGCGAATCTCAAGGTTTCCATCCCAAGCATATGGGTGTCGTC…	MDMPALQGMPQERHNRDEEYQNRNHYSDESTIEGVHGKEEISSDNETSTANYPNGGAFGEAEGNAVNIEEAMSNYEEIRRELTQQSRISRRKSMTPDQAEKGDVKDFDLTDFLREQTESSESQGFHPKHMGVVWKDLVVQGLGADAKTIPTNWTWIRDSVQFWKWGKHEGHDFTILKGNDGFCKDGEMLLVLGRPGAGCTSLLRVLANMRASYTKIEGSVHYGGIEAREFSKHFRGEVCYNEEEDLHYPTLTCKQTLRFALKNKTPGKRLDGESKGEFINKVLYMLGNMLGLTKQMNTMVGNAFVRGLSGGERKRLSIAEQMTTRSSINCWDCATRGLDASSALDYVRSLRIMTDILHKTTISTLYQASDSIFHLFDKVMVLDEGRCIYFGPTSTAKNY…		0.0236674	-0.103206	0.231622	111.886	113.737	104.162	131.372	PDR5
149394	e_gw1.09.6.1	ATGGAGGAGATTGCCGCCATTCCCGTCCAGCAGATTGAATCCACCCACGAGCAGGTGGACGACAAGAAGAGCAGCAAGAAGGAGAAGAAGGAGAAGCAGCCCGCCGTGCCCATCTACAAGCTGTTTCGATTCGCCACAAAGATTGAGATTCTGATGATCCTCTGTGCCTGTGTCATTTCAGCTGGTATCGGTGCCATGCAGCCCGTCTCCATCATCATTTTCGGCCAATTCATGGGTACCATTGGCGCTGCCATGCAGTCGCAAAACTACGAGCAGCTGGCCAAGGACAGTCATCCTCTCATCCTCACATTTGTCTACATGGGCACCGGTGTCCTGGTCGGCGCCTACCTTACCAACTGCTTCTGGGTTCTCACTGGTGAAAACCAAGTGCGTCGTATT…	MEEIAAIPVQQIESTHEQVDDKKSSKKEKKEKQPAVPIYKLFRFATKIEILMILCACVISAGIGAMQPVSIIIFGQFMGTIGAAMQSQNYEQLAKDSHPLILTFVYMGTGVLVGAYLTNCFWVLTGENQVRRIRSLYVHAILRQEMGWFDKAEEGSLTTRLTTDTQLIQDGISEKFGLLVMCVGQFVTGFVVAFVKGWRLAVVMLATLPLMAGAGGAMGYYITKYTLKAQDSYADAGSVAEQVFAGIRTVYSFSLQKRFGDLYESRLDKAMKTGIKRGQILGFGFGSFMFILFATYGLSFWYGSKLTRDGLMAGEDVLVVFFAMIMGAIALLQLPPNLSAVSSACGAAYKIYSTVDRVPSIDVDTQGGLTPEKFVGDIEFKDVKFSYPTRPDITILKKL…	ABCB transporters	1.42	2.48	1.63	22.924	67.3299	151.833	76.7144	ABCB1
71324	Mucci1.fgeneshMC_pm.1_#_54	ATGCTCCAATTGTTCCGTTTTGCTACGCCCAAAGAACGAGTGCTGCTTGTGCTGGCAGTTATATTCTCCATCGGTTCAGGAGCATTACAGCCTGTCTCCATCCTGATTTACGGCACATTTATCAACAATCTCACTGGATCGCTCAATGATCCCAGCTCACTGTTAGAGACAACATTGCCCGTCATTCACATCATGGCCTACATGGGCACAGCATCGCTCATTGCAGCCTATCTGTCCAACTGTCTGTGGGTCATGACAGGCGAGAGTCAGACCAGACGCATTCGATCCCTGTATCTGCATTCCGTGCTAAAGCAAGACATGAGTTGGTTTGACAAGGCTGCCGATGGATCACTCAACACCCGTCTGGCATCCGATACACAGCTAATTCAAGATGGCATT…	MLQLFRFATPKERVLLVLAVIFSIGSGALQPVSILIYGTFINNLTGSLNDPSSLLETTLPVIHIMAYMGTASLIAAYLSNCLWVMTGESQTRRIRSLYLHSVLKQDMSWFDKAADGSLNTRLASDTQLIQDGISEKMGLLVQLIAQFIGGFVVAFVKGWQVAVIMLATLPLMFGTGRVMAYFITKYTVMGQQSYALAGSVAEACFQSIRTIYSFTLQKRFSKRYDEKLEEACQFGIKRGVSLGLGFATFMFILFCTYGLALWYGSTKVVQGELTGPAVFVAFLAMMMGSMSMIRLPVNLSAVSSARGAAYKVYQIIDRVPEIDIDATTGLTPDKVVGAIEFKNVHFKYPTRPDLTILQDLSLSIKPGMTVAFVGPSGSGKSTTIQLVQRFYDALTGEVL…		-0.76	-1.28	-1.04	5.80957	3.7807	2.83817	3.04237	ABCB2
140453	e_gw1.03.1649.1	ATGTACGACGCCTATGTTCTTCGTCCATCGGATAACTGGATCCACATCCTGCCTCGACTGGTTGCATTGATATTGGGATCTGACCTTGTATTTACCACAGCAACAACACCTCGCGGCGCGCCTTTCTTGGATGAGCACGGCAGAAAAGTAGCAGCCATTGATGTAGCGTCCATCTACTCTGTTCTCTCTTTTTCTTGGGTCACGCCATTAATCCACCTGGCTTACAGAAACAAGAAACTGACAAACGAGGATCTGCCAACCTTGCCACCGCTCAATCGTGGACATAATTTGTATCATCTGTTTGGCAAAACCAGGGGCAACAACAGCCTGCTAAGACGGATTTACCTGATGAACCGCAAAGAGGTTATCCTTCAGATTGTGCTGGCCATTCTACTCTCG…	MYDAYVLRPSDNWIHILPRLVALILGSDLVFTTATTPRGAPFLDEHGRKVAAIDVASIYSVLSFSWVTPLIHLAYRNKKLTNEDLPTLPPLNRGHNLYHLFGKTRGNNSLLRRIYLMNRKEVILQIVLAILLSLSYFAPAYFVNRLLTLIQDMDGQKEDASVTKGFVIVACLGATIMVSGLLMGQFWYMATSSVESRVRAMLSIEIYRKTLRRRDLAVASSQVKDGEAEKEEESSSTGTIVNLMSTDTARISDFSEWWCAFIEISTELAIGIYFLYQLLGKSCFLGLLVMVVALPLNHLNAKMYTKTQDRLMEARDKRVSLMNEVLQGIRQIKFFAWENKWEQRVMEARQVELHHLEYTYAIRQRLIIVCHRSPSLVTLISFYSFCKLEGKELTAPVAF…	ABCC transporters	-1.38	-1.99	-1.45	2.21093	0.930533	0.659333	0.8699	ABCC1
**1358140	Mucci1.e_gw1.1.1346.1	ATGGAACAACACGAAACACATAGCAATGTCGATTATTACAGACTTGCATACGCACTATCGCCGCTTGTGGTGACAGGATCAAGCGTCCTGTTTCTGTCTTGCAAACGATACGGCTCCAAGTATGCCACGTTTGCTGAAATAGAGTCGATCACCATCTCGCTGCAAAAGAGAAAGGTGGCATTGATACTGCTCACAGGCATCCAAACAGCAAGCTGGCTGTATCAATTCATCCAATACGCACTAGCATCGCAGCATCACACTTTGACAAACTCCTTATCTTTGGTGTCACTGTTTATCACCTGGTTGACACTGTTTGTTTTGGCATGTGCATCACCCAAACTGAACCACTACAAGGAACGTGCTTACAACTATGTCTTTACCTTTGTATTTTGCTACTTG…	MEQHETHSNVDYYRLAYALSPLVVTGSSVLFLSCKRYGSKYATFAEIESITISLQKRKVALILLTGIQTASWLYQFIQYALASQHHTLTNSLSLVSLFITWLTLFVLACASPKLNHYKERAYNYVFTFVFCYLSLDSVYRLLSTDAVQQSSLVYSVISFALFGIAGTTQQPYHPRDLQAASYENLEIRDGSVYRNNLVLSPEATASIFSWSAFQWMNPLVVFGFHNVVTRENIYGMTFQHLSRTAYADFVDTKQFMARARVLGRIYRANRSTIWFQFIFAMAACGVAYLSPFFQQKFLEYIEKYEERSSIQTAYLYVLGLFLVGIVKLLCNSVQLWMGRRWNIRTLIMLDSEIFAKTLKRKDMSGKLSKAAEAAEEEADGKKDGKKDTKKKDAKEDEEE…		-1.22	-1.41	-1.25	75.9182	35.889	33.9431	34.3305	ABCC2
**1365294	gw1.07.118.1	ATGGCTTCAGTGAATACTACTGACGAAAAATACACTACTACGAATAACTCTGTGACATTAACGGAACAGATCAAGATGCACAAATCAAACGAAGACTTATACCAAGGCAGAACATCATCTACGGCTGATTCGCAAGAAAATGCAGCTACTCTAGACGCTGACAACCAAGTCGAAGCAACTGGAAAGGAATCTAATTTTAAATCAAAGCGAGAACTGTTTGAATTTACTCTTGTCATGACTGGTATCATCTTTGCCATGTTTATGATGTCGCTAAATTCAACTGTGGTGGCACCTGCAATGAGCATCATTGCTACTGAGCTCAATGCTATCGAGCAGCAAACTTGGATCGCTACTGCCTATCTTGTAGCTGTAAACTCATTCCAACCTCTAGCTGGCAAG…	MASVNTTDEKYTTTNNSVTLTEQIKMHKSNEDLYQGRTSSTADSQENAATLDADNQVEATGKESNFKSKRELFEFTLVMTGIIFAMFMMSLNSTVVAPAMSIIATELNAIEQQTWIATAYLVAVNSFQPLAGKFSDIFGRKAVFMFGIIFFFLGSLINALSKDIRMLIAGRTIQGFGGGGVMSMTFILVTDVAPVPLRPRFQSMLAVVYGIASVVGPLLGGAFVDHASWHWDFWLNVILAAVAFIIMFFFLKEPTKTGEESFMDKLKRIDWLGTLFSIGFIVCLLLALNWGSSYGWGSAHSIGPFVAAGVSFIGLVISEGWVAKEPLLPGRVLLNPPVTLVYGYMMCLGLTFIGTLYFGPVYYQAVFGVNSTDSGLRLIPFMVCLIGGSVGCGILLRRY…	MFS transporters upregulated	1.43832	4.40619	1.23508	0.0765667	0.2075	1.62343	0.180233	MFS1
142191	e_gw1.04.1552.1	ATGTGGAAGCTGGATCTTCGTATCATTCCATTTCTCGGTCTCTTGTATCTCTGCTCCTTCTTGGATCGTGTCAACATTGGTAATGCCAAGCTGGCTGGCATCACCAAGGACCTCAACATCAGTGCTACGGACTATAACATTGCCTTGTCCATCTTCTTTGTCGGTTACATCATTTTTGAGGTGCCTTCCAACATGATTTTGAAATGGATCGGCCCAAGCAAATGGATTCCCATCGTCATGATTTCCTGGGGTACTGTGATGGCTGCTATGGCTGCTTGCCACAATACAGCTGGTCTCTTGGCCGCCCGTTTCTTTTTGGGTATTACTGAAGCTGGTCTTTTCCCAGGTGTCATCTTCTACCTTACATTATGGTACAAGAGAGGCGAACAAGCAACTCGC…	MWKLDLRIIPFLGLLYLCSFLDRVNIGNAKLAGITKDLNISATDYNIALSIFFVGYIIFEVPSNMILKWIGPSKWIPIVMISWGTVMAAMAACHNTAGLLAARFFLGITEAGLFPGVIFYLTLWYKRGEQATRVAFFFSCSTLAGAFGGVLAYGIMQMDGLGGLHGWQWIFIIEAIPTLLLSVAAYYFLPDFPENSKFINEREREIVVHRLKEDAGPSTETEFSWEQWRAAFLDWRVYMHSLIYICGSTPLYSLSLFLPSIIQGMGFTDLRAQAMSAPPYAIACTFTILVAMHADKKKERGLHVAIPAAIGVIGYALLYALRHQGSVAMYIAACITVTGVFSHIPAMLSWFGNNIGGHTKRGVASAIIISIGNVGGAIGGQIYRANDAPLYATGNLAAM…		3.11	1.55	2.47	0.168533	1.58603	0.593367	1.02687	MFS2
156313	fgenesh1_kg.04_#_355_#_1734_1_CCIA_CCIB_EXTA	ATGCCCAATGCCCAAACTACTGGTCTTAGTGAGGACTTGCACCTTGTTGGCAACCAATACAATTGGGCCATCACCATGTTCTTTATCGGTTACATTGTCTTGCAAATTCCTGCCAATTATGTCATTACCAAAGTGCGTCCTAGTATCATGTTGCCTATGGTCGTCTTCACCTGGGGTGCTGTCGTCTGCTTCATGGCTTTGGTCAAGGACTTTAGAGGTCTCTATGGTCTTCGTATTTGCTTGGGTCTGGCTGAAGCTGGCTTCTACCCTGGCATTGTCTTTTTGCTCGGTTCCTGGTACACTGGTGAAGAATTGGGTACTCGCACTGCTGTCTTTGTCGCTGGTTCTCAAGTCTCTGGTGCCTTCAGTGGTCTGATCTCTGGTGCCATTGCCAGTGGT…	MPNAQTTGLSEDLHLVGNQYNWAITMFFIGYIVLQIPANYVITKVRPSIMLPMVVFTWGAVVCFMALVKDFRGLYGLRICLGLAEAGFYPGIVFLLGSWYTGEELGTRTAVFVAGSQVSGAFSGLISGAIASGLDGAHGMRGWKWLFIIEGLVAVVIGIVGFFVLPDFPHNTRFIKGEMRQVAMTRLERQGRSGVVSGLNMQTFRNLFATPFIYLFLGMFICMQMGMGILQNLPIILKTSGYSASFANYMMVPIWCWVGVVIIIQGKLSDKWGPRAYHIIGGSLFTLVWYIILVAVNGGHVPFGVLLLCAYMVPPIFGVSPIMMTWVNETYQCDRETRALAIAIINALGNLVPNFVNVKAWDVSEAPAYRTGKITTMGMTVALVIMCMIAYFLQAKKIM…		3.06	1.95	2.16	0.185967	1.69997	0.862967	0.907967	MFS3
135016	e_gw1.01.1973.1	ATGGGATATAGTTTACAACTCTACGTAGTCTGCGCTTTTGCAGCCATTGGTGGTTTCTGCTTTGGTTACGATTCCGGTATCATTTCTGGTGTCTTGACCATGCCTACTTTCATTGACAAAATGACTGGTGGTAGCACTTACCTTACTGCCCTCCAACAATCTGTCATTACCGGTCTCTTGTTGGCTGGTTGTTTCGTTGGTTCTCTCTTTGCTGGTAAAATATTAGGTCAACTCTGTGAAAGAATTTCTCGTAAGTACACCATCATTGTTGCCTCTGGTGTCTTCTGTATCGGTGCTGCTGTCCAAACTGGTGCTACTGGATATGACATGATCCTCGCTGGCCGTTTCGTTGCTGGTCTCGGTGTTGGTTCTCTCTCCATGTCTGTCCCTCTTTACTTG…	MGYSLQLYVVCAFAAIGGFCFGYDSGIISGVLTMPTFIDKMTGGSTYLTALQQSVITGLLLAGCFVGSLFAGKILGQLCERISRKYTIIVASGVFCIGAAVQTGATGYDMILAGRFVAGLGVGSLSMSVPLYLSELAPKEIRGRLISLQQLTITIGLMVAFWVNVGTENLTSDAAWRIPLGIQIAPAAILFIGTIFLPFSPRWLIKRGRNAEALSVLARLHSAGDETAPHVVAEYEEIIAQVEHERAVSVDSYFELFKGTLLRRLVLGVFIQIFQQFTGINSIMYYAPTIFQQAGVPGRSASLIASGVNGVLNVLSTIPAILFLDRLGRRFVLISGALIMGTAMLLCGIVMGATGRVDMSGNTSASYFCIVMVYFFVAGFAYSWGPCGWVYPAEIYPLS…		2.36	1.19	1.34	1.38507	7.71397	3.79943	3.86457	MFS4
154793	fgenesh1_kg.01_#_140_#_1210_1_CCIA_CCIB_EXTA	ATGGGTTCTGGAGGATCTCTTCACTTGTATTTCATCTGTGGTTTCGCAGCAATTGGTGGTTTCTGCTTTGGCTATGACAGTGGTATCATCAGTGGTGTCTTGACCATGCCCACATTTATCGCCAAAATGACTGGTGGTAACACTTATCTTACTGCTCTCCAACAATCTGTCATTACTGGTTTGTTGTTGGCTGGTTGTTTCGTTGGTTCTCTCTTTGCTGGTCAACTCTGTGAAAGAGCTTCTCGTAAATTCACTATTATCATTGCCTCTGGTGTCTTCTGCATCGGTGCTGCTGTCCAAACAGGTTCTACTGGCTATAGTATGATTCTTGGTGGCCGTTTCGTAGCTGGTCTGGGAATTGGCTCTCTTTCCATGTCTGTCCCATTGTACTTGTCTGAA…	MGSGGSLHLYFICGFAAIGGFCFGYDSGIISGVLTMPTFIAKMTGGNTYLTALQQSVITGLLLAGCFVGSLFAGQLCERASRKFTIIIASGVFCIGAAVQTGSTGYSMILGGRFVAGLGIGSLSMSVPLYLSELAPKEIRGRLISLQQLTITIGLMVAFWVNVGTESLTSDAAWRVPLGIQMAPAVILFFGTMFLPFSPRWLIKKGRNAEALAVLAKLHSAGDETAPHVVAEYEEIIAQVEHERAVSVDSYLELFKGTMFRRLVLGVLIQVFQQFTGINSIMYYAPTIFQQAGVPGRSASLIASGVNGVLNVFATIPAILFLDRLGRRFVLISGALAMGITMLLCGIVMAACGRVYYDPTTGQNNVDLSGNTSASYFCIVMVYLFVAGFAYSWGPCGWV…		1.94	1.19	1.28	1.10597	4.63037	3.0372	2.9052	MFS5
**1506334	gw1.01.2133.1	ATGAATCTATTCAATAAAAAGAAGCCTACTACAGCGGACAATGCAAGTGATACTAGCATACCGAAGCAGGTGTCCATAGTCGAAGAGGAAAGAGCAGCAGAACCAACACAGAGTTACCTGCTCCCGGTTTACGGTCTACTGGATACTTTGAACAAGCATTTCAGGAATGTATTGGGAATTTCAACTACCGAGACTACTTATATGCAAAGATTTGGCTACAAAAAGACCATCATCTTTGGCTTGATGCTGTATGTTATTGGTGCCCTTTGCTTCTACCCTTCTGCCACAAATTTGAGCTATGGAGGCTTTGTTGGATCGCTGTTTGTTATTGCGTGTGGATTGGCCACCTTGGAGAACTGCGCAAACACCTACATTACCATCATTGGATCAAGAAAGTAT…	**MNLFNKKKPTTADNASDTSIPKQVSIVEEERAAEPTQSYLLPVYGLLDTLNKHFRNVLGISTTETTYMQRFGYKKTIIFGLMLYVIGALCFYPSATNLSYGGFVGSLFVIACGLATLENCANTYITIIGSRKYASLRINAAQGFNGLASTIAPIVASYAFFGGNEDAGGDLESVKWTYVGVACGVFLIGVLFCFANIPEVDEEKLMAAEAEETGEVVRRASIFSPHLYWVHSPNLCILVLSSEVGHMPDARGSIMLSVGQACFTVGRFLGAILLKMFRPDYLMAVYAVGAIITNVFIIAMKTPETTYALIILLFFESVMFPTIFALGTKDLGRNHKRGSALIIMGVSGGAVLPPIQAVIHDHSNVNISFVIPLVAYVVVLLYGTVGCRWIRYVDEDI…		1.77	0.82	1.3	1.07217	4.01427	2.27857	2.8649	MFS6
190251	estExt_fgenesh1_pg.C_060152	ATGGATTCTTTAGAAAGCAGATTTCCAAAATACATGGTGTACTGTGTTATGATTGCTTGTTTGGAAGCCTTCTCTCAAGGCTACCTTTCCGGTGCCACTAATGTGCCTGGTACGGTCACTCATGAATGTGCAAATGGCATGGCTCACGTTGCCAGTGGTGGTCTTCCCGATTGTTTACCTATGAATACCGCTCTCTGGGGTTTCGCTGTATCTGCCTTTTGTGTGGGTGGTCTCATTGCATCTCTGTTTGGTGGCGCCTTTCAAAACAAATACGGTCGTCGTTTTGCCATCATCGTCAACAACGCTGGTTTCATCATTGGTTCTCTGCTATGTGCTGTTTCTGCACATCAAGCCATGTTCATCATTGGCCGTATCATCACGGGTCTTTCGTGCGGTCTT…	MDSLESRFPKYMVYCVMIACLEAFSQGYLSGATNVPGTVTHECANGMAHVASGGLPDCLPMNTALWGFAVSAFCVGGLIASLFGGAFQNKYGRRFAIIVNNAGFIIGSLLCAVSAHQAMFIIGRIITGLSCGLGSLAVPTYIGEVSTIKGRGTMGSCNQFSVVIGLLIASAIGLPLAKVPLWRIQYAIPAFPAILQVFLMPTCVDSPRWLLSVNRVDEARAALQKLRGDARIDQEFFEMVQGVQGTAAANANLRGSPEGLKVTESKVADSFDNDLEDHTGDQESHEVYSMLDVMRDPVTRRIGLTVFVHHIIQQLSGMNAVMYYSSNIFLLAFNGSESMSQIMAIVTTIVNFAATIVAVCVIDRFGRRPLLLIAEAGTCIFSVLLVVGYKVNSPGLLIA…		1.05	1.44	1.11	1.90377	4.33377	6.15133	4.46313	MFS7
107245	Genemark1.3008_g	ATGAGCAACCAAGAAAACAAGATCAATCGACCCATTGACTCTCAGGAAGCCAGAGGCATACGTATCGCACAAGCATCCAAGCTAGTATCCACGCATCTTGACAGAATCATTCTGTTTATAGGTCTTTTGCTCATGTCCTGGGTCATCTCTTGGGAAAAGAACATTACCAACACAATTACATCCACCGTCTCTAGTCTGTTTCAAGCAAACAACATCTCGGGCATCTTGGGCACGGTGCTGAGTATACTGCAAACAGCGTTGCAGCCCATGTACTCGAAACTATCAGACATGACAGGAAGAGCCACTGCTTATACGTTTTCTGTGGGCATGTTTATCCTCTCTTTTGTCATCATGGCATGCGCTACCAACTACAATATGCTAATTGGAGGACAAGTGATA…	MSNQENKINRPIDSQEARGIRIAQASKLVSTHLDRIILFIGLLLMSWVISWEKNITNTITSTVSSLFQANNISGILGTVLSILQTALQPMYSKLSDMTGRATAYTFSVGMFILSFVIMACATNYNMLIGGQVIYSFGYSGVYILGPILIGDSVGLVNRTLILAVYNFPIIINLFAGGLAAQTFINSGQWRWGYGKYTRYYITHRIHDIVPLLTVLWNLQYRAKKSGLLRKGSTKYRKAAARLDQENKTSFYDTLTWFISEIDLVGSLMLVAGLFLVLLPLILATSWGGWRSSTVIGCLVSGGVTWLLFGFWEWKMAVKPIIPLTHWKSKNPIWGTLTLFMIWTINNMMDLQYFLSYLQVTRRVSPLIASYLERGENCANVVLPILIGYFIRRTQRWRPF…		1.2	1.27	1.1	2.75233	6.91963	7.86287	6.30217	MFS8
150864	e_gw1.12.41.1	ATGGTGGACTCTACCGAACTCAAAATGCCTGGTTACATGGTATACTGTGTAATCATCTCCTGTCTCGGCTCATTCAGTAATGGTTGGGTTATTGGCTCTGCTAACGTTCCTGGTGAAGTTACTCATGCCTGTGAAAATGGTGCTGCTCATGTGGCTAGTAAGGCCTTTCCTGATTGTCTCCCAATGAACAATGCCCTCTGGGGTTTCGCTGTTGCCTCCTTCTGTGTAGGTGGTTTGATCGGTGGTCTCTTTGGTGGTGCTATCCAGACTAAGTTTGGTCGCAAGAAGACCATCATCTTTAACAACATTGGCTGGATCATTGGTGCACTGTTGATCGGTGTTGCTGTCAACCCTGCCATGTTTATCATTGGTCGTATCTTTTGTGGTCTTTCTTGTGGT…	MVDSTELKMPGYMVYCVIISCLGSFSNGWVIGSANVPGEVTHACENGAAHVASKAFPDCLPMNNALWGFAVASFCVGGLIGGLFGGAIQTKFGRKKTIIFNNIGWIIGALLIGVAVNPAMFIIGRIFCGLSCGLGSLSTPTYVGEVSTIKARGTMGTCNQFAIVIGILLASVIGLPLANVPLWRINYAIVAIPAIAQFFLMAGCVESPRYLVSINRIEEAKENLQRLRPNSNIDKEFYGMVEGQLGTAAARAIVGTDAASIEDKKSFDDQIEEGVITQDEGVRTPMSMIQIFVDPLIRRIALTVITLHITQQLIGMNAVMYYSTTIFNMAFDAEMSKYMAIVTTVVNFASTILSLILIDRMGRRPLLMIAEVGACIFSVLLIIGYVYNIGALLIVSVFG…	MFS transporters downregulated	-3.73	-5.38	-3.19	1.1104	0.0897333	0.0345333	0.131233	MFS9
105934	Genemark1.1697_g	ATGGATTCTACTGAACTCAAAATGCCTGGTTACATGGTGTACTGTGTAATCATCTCCTGTCTCGGCTCCTTCAGTAACGGCTGGGTGATTGGCTCTGCTAATGTCCCTGGTGAAGTAACTCATGCCTGCGAAAATGGTGCTGCTCATGTGGCTAGTAAAGCCTTCCCTGACTGTCTTCCCATGAACAATGCTCTCTGGGGTTTTGCTGTTGCCTCCTTTTGTGTAGGTGGCCTGATCGGCGGTCTCTTTGGTGGTGCTATCCAGACTAAGTTTGGTCGCAAGAAGACCATCATCTTTAACAACATTGGCTGGATCATTGGTGCACTGTTGATCGGTGTCGCTGTCAATCCTGCCATGTTCATCATTGGCCGTATCTTTTGTGGTCTTTCTTGTGGTCTT…	MDSTELKMPGYMVYCVIISCLGSFSNGWVIGSANVPGEVTHACENGAAHVASKAFPDCLPMNNALWGFAVASFCVGGLIGGLFGGAIQTKFGRKKTIIFNNIGWIIGALLIGVAVNPAMFIIGRIFCGLSCGLGSLSTPTYVGEVSTIKARGTMGTCNQFAIVIGILLASVIGLPLASVPLWRINYAIVAIPAIAQFFLMAGCVESPRYLVSINRIEEAKENLQRLRPNSNIDKEFYGMVEGQLGTAAARAIVGTDAASVEDKKSFDDQIEDGVVTQDEGCRTPMSMIQIFVDPLIRRIALTVIALHITQQLIGMNAVMYYSTTIFNMAFDAEMSKYMAIVTTVVNFASTILSLILIDRMGRRPLLMIAEVGACIFSVLLIIGYVYNVGALLIVSVFGY…		-4.27	-4.73	-4.79	1.34457	0.0755	0.0589	0.0535333	MFS10
155841	fgenesh1_kg.03_#_317_#_587_1_CCIA_CCIB_EXTA	ATGAATTCTCTCGATATGAAGCTACCGGGCTACATGGTCTACTGTGTAGTCATCGCTTGTCTTGGCTCCTTTAGTAACGGTTGGGTTATTGGTTCTGCCAATGTTCCTGGTGAAGTTACTCATGCCTGTGCTAATGGTGCTGCTCACGTGGCCAACAGTGCTTTTCCTGATTGTCTCCCTATGAACGATGCCCTCTGGGGTTTCGCTGTCGCTTCTTTCTGTGTCGGTGGTCTCTTTGGCGGTCTCTTTGGTGGCCATGTTCAAACCAGATTTGGTCGTAAGAAGACCATCATCTTCAACAACATTGGCTGGATCATTGGTGCCATCTTGATCGGTGCCTCTGTTTCTCCTGCCATGTTCATCATTGGTCGTATTTGCTGTGGTCTTTCTTGTGGTCTT…	MNSLDMKLPGYMVYCVVIACLGSFSNGWVIGSANVPGEVTHACANGAAHVANSAFPDCLPMNDALWGFAVASFCVGGLFGGLFGGHVQTRFGRKKTIIFNNIGWIIGAILIGASVSPAMFIIGRICCGLSCGLGSLSTPTYVGEVSTVKGRGTMGTCNQFAIVIGILLASVIGLPLAYVPLWRINYAIVAIPAIAQFFLMAGCVESPRYLISQNRLEEARANLQKLRPGANIEQEFFEQVEGILGSSAARAITASNAAADKLEMKESEEQKESYEETKLEDGVVPEERNEAARAPLNMIQIFQDPLIRKIAVTVLLLHVIQQLIGMNAVMYYSTTIFNMSFDAEMSKYMAIVTTVVNFVSTIASLILIDRMGRRPLLLIAEAGACIFSVLLIIGYVYSI…		-1.97	-4.17	-3.45	88.6486	24.7495	5.82887	8.85847	MFS11
115884	Genemark1.11647_g	ATGGTGGACTCTACCGAACTCAAAATGCCTGGTTACATGGTATACTGTGTAATCATCTCCTGTCTCGGCTCATTCAGTAATGGTTGGGTTATTGGCTCTGCTAACGTTCCTGGTGAAGTTACTCATGCCTGTGAAAATGGTGCTGCTCATGTGGCTAGTAAGGCCTTTCCTGATTGTCTCCCAATGAACAATGCCCTCTGGGGTTTCGCTGTTGCCTCCTTCTGTGTAGGTGGTTTGATCGGTGGTCTCTTTGGTGGTGCTATCCAGACTAAGTTTGGTCGCAAGAAGACCATCATCTTTAACAACATTGGCTGGATCATTGGTGCACTGTTGATCGGTGTTGCTGTCAACCCTGCCATGTTTATCATTGGTCGTATCTTTTGTGGTCTTTCTTGTGGT…	MVDSTELKMPGYMVYCVIISCLGSFSNGWVIGSANVPGEVTHACENGAAHVASKAFPDCLPMNNALWGFAVASFCVGGLIGGLFGGAIQTKFGRKKTIIFNNIGWIIGALLIGVAVNPAMFIIGRIFCGLSCGLGSLSTPTYVGEVSTIKARGTMGTCNQFAIVIGILLASVIGLPLANVPLWRINYAIVAIPAIAQFFLMAGCVESPRYLVSINRIEEAKENLQRLRPNSNIDKEFYGMVEGQLGTAAARAIVGTDAASIEDKKSFDDQIEEGVITQDEGVRTPMSMIQIFVDPLIRRIALTVITLHITQQLIGMNAVMYYSTTIFNMAFDAEMSKYMAIVTTVVNFASTILSLILIDRMGRRPLLMIAEVGACIFSVLLIIGYVYNIGALLIVSVFG…		-3.22	-3.78	-3.2	0.736533	0.0865333	0.0657333	0.0882	MFS12
152822	fgenesh1_pm.04_#_91	ATGCTGACAACCAACTCATCAGAACCTTACTCTGTATTTCCTCGAAACAAAAAGCTATTGATCGTAGCCATCTGTTGCCTAACAGGCATCGTATCACCATTATCCGCCAATATCTACTTTCCTGCATTGGATGCCATTCAAAAGGATTTGGGTACAACAACTGAATTAGTCAACTTAACTGTTACCGTATACATGATCTTTCAAGGCTTGTCACCTTCATTTTGGGGCTCGCTAGCTGATTTATGGGGCCGTCGACCCGTTTACCTCGCCACACTTGTGGTTTACATGGGCTCTTGTATCGGCCTTGCCTTGGCACCTCACTATTATGTTTTGCTCATTTTGCGTATGCTGCAGGCTTTCGGCTCTAGTTCTGTCATTGCTATCGGTGCTGGCGTAGTA…	MLTTNSSEPYSVFPRNKKLLIVAICCLTGIVSPLSANIYFPALDAIQKDLGTTTELVNLTVTVYMIFQGLSPSFWGSLADLWGRRPVYLATLVVYMGSCIGLALAPHYYVLLILRMLQAFGSSSVIAIGAGVVGDIATPSERGSYFGLFSMGQMLGPVIGPVLGGIISEYLSWRWIFWILLMVGAAFFIVIFFFLPETLRSLVGNGSGHANPTPIQWWRYRQAQKKHQEQPYTDDDSSTIHDVKKPNRFLQIPNVTQPFLYLFEKDVICALLYNAIHYATYYCYLTSTTSQFVLLYNMSEIQIGLCFLCQGVGCILGSYCEGKLLDHDFRKTATESGFGNATRGKLPSEFPIFRARLRSMWISAGLIQVITLFYGWMLYIHAHLAVILVLQFLVGFANT…		-1.22	-3.51	-2.98	31.6449	14.7855	3.2874	4.43687	MFS13
151596	fgenesh1_pm.01_#_365	ATGGTAGATTCTACTGAACTCAAGATGCCAGGCTACATGGTGTACTGTGTCATCATCTCCTGTCTCGGCTCATTTAGTAACGGCTGGGTCATTGGCTCTGCTAACGTTCCTGGTGAAGTTACTCATGCCTGCGAAAATGGTGCTGCTCATGTGGCTAGTAAAGCCTTCCCTGACTGTCTTCCCATGAACAATGCTCTTTGGGGTTTCGCTGTTGCCTCCTTTTGCGTTGGTGGCTTGATCGGCGGTCTCTTTGGTGGTGCTATTCAAACCAAATTTGGTCGCAAGAAGACCATCATCTTTAACAACATTGGCTGGATCATTGGTGCTCTGTTGATCGGTGTCGCTGTCAATCCTGCCATGTTCATCATTGGCCGTATCTTTTGTGGTCTTTCTTGTGGC…	MVDSTELKMPGYMVYCVIISCLGSFSNGWVIGSANVPGEVTHACENGAAHVASKAFPDCLPMNNALWGFAVASFCVGGLIGGLFGGAIQTKFGRKKTIIFNNIGWIIGALLIGVAVNPAMFIIGRIFCGLSCGLGSLSTPTYVGEVSTIKARGTMGTCNQFAIVIGILLASVIGLPLASVPLWRINYAIVAIPAIAQFFLMAGCVESPRYLVSINRIEEARENLQRLRPNSNIDKEFYGMIEGQLGSAAAEAIVGDHVSIDDKKSFEDQLEDGVVTQDDGVRTPMSMIQIFVDPLIRRIALTVIALHITQQLIGMNAVMYYSTTIFNMAFDAEMSKYMAIVTTVVNFASTILSLILIDRMGRRPLLMIAEVGACIFSVLLIIGYVYNVGALLIVSVFGY…		-3.94	-3.47	-3.19	1.76627	0.1244	0.1929	0.2111	MFS14
178540	estExt_Genewise1Plus.C_040653	ATGAATTTTCAAAGTAGCAAAAAAGAAAACTCGATTGCAGAATCCAACTCTAGTAGTGATAGCACCGCATTATCAAACTATGAGCAGCAAGATGTTGCCAAAGTCGAATCTTACATTGAAAACAAAACTACAGCGCCAGCATATAACCCAAAAGATGATCCTAATCACCCAGTGAATTGGCCCGAGAGAAAAAAGTATCTCGCCTTGTTAGCGATTTCCCTTGATTCATTTATTGGTTACTTTACATCTGCCATTTATATGCCTGCCGTCCGTGATATTATGGTTTACTTCAAAACTAACCTTACAACTATTAATGCTACCATTGCTCTTTATTTGGCTTTCAATGCTATTGCTCCTCTTTTCTGGGCCCCATTGAGTGAACGTATTGGTAGACGATGG…	MNFQSSKKENSIAESNSSSDSTALSNYEQQDVAKVESYIENKTTAPAYNPKDDPNHPVNWPERKKYLALLAISLDSFIGYFTSAIYMPAVRDIMVYFKTNLTTINATIALYLAFNAIAPLFWAPLSERIGRRWIYIVSLALYCVCTIVCGVSTNLGLFFAFRLLQSIFASAGQAVGGGSISDMFEPRERGRAMGLYMLGTILGPSIAPVCGGFINQNLGWRWIFYIKTIIGGAFAILSFFLIPESLYVPAEKQLPPPANLKERLSRLTFNPFTSLLLLRRKETAIICIPVSVGFGWFYYLVTILSPTFAEIYGFSSGTIGLCFLASGVGNILGAVGSGVISDKINNYSIQKNGGVAVKEFRLKPIYIGFPFMVAGGLIYGWLLHARVHFMGPLIGFALF…		-1.42	-2.52	-1.69	2.71253	1.11693	0.5618	0.8996	MFS15
152804	fgenesh1_pm.04_#_73	ATGCATTACGTGAACTGGGATGTCAACGATCCAGAATGTCCTTACAACTGGGACAGCAAACGCCGTTGGGCCTATACCATGCTTGTTGCTTGTCTCGTAGTTTCTGCTGCTTTCGGTTCTTCTGTCATTACCGGTCGAATCAATGGTGTCGTTGAATCCTTTGGTTGCTCAGAAGAAGTCGCCATTCTTCAAGTCTCTCTCATGGTCTTTGGTTTCATGCTCGGCCCTCTTCTCTGGTCACCCTTATCTGAATTATTTGGTCGTAAACCCGTCTATGTGGGTGCTCTTTTTGTCTATGTTATCTTCAACATTCCTTGTGCTGTTGCAAAGAACATCCAGACCGTCTTGGTTTGCCGTTTCTTTTCTGGTTTCTTTGCCTCTTGCTCTTTAACCCTTGCT…	MHYVNWDVNDPECPYNWDSKRRWAYTMLVACLVVSAAFGSSVITGRINGVVESFGCSEEVAILQVSLMVFGFMLGPLLWSPLSELFGRKPVYVGALFVYVIFNIPCAVAKNIQTVLVCRFFSGFFASCSLTLAGGSISDLFPTETRGNAIAYFAAAPYAGPVLGPIVGGWISVGTGGWRWIYWVNMIFAGVMWILVCLLPETYHPKLLAARAKRMREETGDPTYVTVEEEFPVPVSELVQANLVRPFIMLATEPILLLMSLYIAVIYALLYAFFFAYPIVFQGVRGFNDGEVGLTFIGVIIGTFFALLTTPIFEKKFRQVVHQKNGKPDPEDRLPGMMFSAPFIPISLFIFGWTSFPWCHWIGGCISGIPFGYGMVIVYYAANNYIIDCFPRYVTSALA…		-0.6	-2.33	-1.94	4.41707	3.1831	1.04797	1.2013	MFS16
146996	e_gw1.07.1057.1	ATGGGAGACATCTATGCTGATGATAATCCAAGAGAGTACTCCAGATTGAAGAAGAACATCATCATTACAATTGTTGCTTTTAGTGGCATTAGTGGTCCTCTTGGAAGTATGATCTACATGCCTGGCTTGACGCAGATTCAGGCTTCTCTTCACACATCGACTGCCGCTGTCAATGGCTCTGTGTCTGCCTATGTTGTATTTATGGGTATTGCTCCTCTGTTCTGGGCTAGCATGAGTGATGCATACGGTAGAAAGCCCATGTATGTGTACAGTCTCATTATTAGTGTTATCGCTTCTATTTTGTGCGCCATCTCAAGAAATGCAGCAATGCTTATCGTATTTCGTGCAATACAAGCTATCGGATCTAGTTCTGGCCAAACATTGGGTGCTGGAGTGATT…	MGDIYADDNPREYSRLKKNIIITIVAFSGISGPLGSMIYMPGLTQIQASLHTSTAAVNGSVSAYVVFMGIAPLFWASMSDAYGRKPMYVYSLIISVIASILCAISRNAAMLIVFRAIQAIGSSSGQTLGAGVIADTIDVADRGKAYGVFYIGPLLGPVIGPTVGGALCQYLGWQSTFYFLAIIGFVLLSMVFVFLPETVRRTKVEMLTNDNESGQEIVHKAEKFRALQNLKTAFAPMVAMLGDPTILVITFYNTVIFCCLYFLTPTITETFQRLYGYTSTVVGLCYLVFGFGLMCGSVSSGRYADYVVRKLREKNGPENVYPELRLRAAFPSFVLIPTGYLIYAWTTEKGVGVYAPLIGLFVYALGQMNAFTPTSVYLVDSKPGRSASAVGINNAVRSV…		0.14	-2.13	-0.93	9.93637	11.962	2.70487	5.72177	MFS17
110442	Genemark1.6205_g	ATGACAGATATACCATCAACCAGCTTAAAATCAGTGCTGATTTCAAAATTGTCCGTCAAGCCTCCAGTAACTCAAGATCCGAGAACATTTGGCACCAAAACAAAAGGCATCATTCTGGTGTGTATAGGCCTATGTGCTGGTGGCGCTGGATTTGCCAGTACCATCTATTTTCCAGGCATTCCGTACATTACCGATGACTTGAACGCTCCACCCATTGCAACAACATTGACAGCCGCACTGTTTATCTTGATGATGGGTATCGCCCCTGTGTTTTGGGCCGCCATGTCTGATAACTGGCATGTTCGGCGGATTGTGCTCTTTGCCTCTATGATTATATTCGCTGCCTCTTCTTTGGGCTGTGCTTTGATCAATAATATCTGGGGTCTGGTGGTGCTGAGA…	MTDIPSTSLKSVLISKLSVKPPVTQDPRTFGTKTKGIILVCIGLCAGGAGFASTIYFPGIPYITDDLNAPPIATTLTAALFILMMGIAPVFWAAMSDNWHVRRIVLFASMIIFAASSLGCALINNIWGLVVLRCVQAVGSSCGQSVGAGVISDCYPIEQRGAAFGKFFLGLFLGPLVGPIVGGFLIISALSWRATFWFCVAFAGTIAMALFFFFPETFRDETKWNDDKTVINPYNEVDQPAARSLSKEETAVNQSEIVVEEEPKKGGQHPLAAFVLLKHPFIMIASLVSGIAFGCMFAVETIIPDLYEEYYGFNSWQTGLSYLGAGIGNLLGSVLGGALSDRLLLRSRRLRGGQAVCEDRLTANVWPACLFIPFGLLLFGWSIEGGFTFWAPIVAFGIQ…		-0.38	-2.01	-1.08	0.643467	0.541933	0.1926	0.3247	MFS18
114630	Genemark1.10393_g	ATGGAGCCTGCCACTCGAATATTATCTCACGAATCAACCAAAAGCTATCTGGAGAGAGAATTGATTGTATCATTGAACAACAATGGCCCAATGATCGGACCCTCATTGGAGATGATGGATTCACATCATCCCAACGACGACACATACCAAAACCATGATAAACACAAGCAGGAGCAAATTGAAAGACGCCCATCATCGTCCTCGTCTGCCAGCTCGTCTTCCACGACCACAGATACTGTCGTTGCAACCAAATCAAAAAAGAAAGGATTTCGATTTTGGTGCATGGCAAAAGACAATTCTGATCCAAAGCAGTTTCCTCGATACAAAAAGAATATGATTTTGAGTGTTGTGGCTATTGGAGGTGCTATATCACCAGTTTCATCTACGATTTATTATCCA…	MEPATRILSHESTKSYLERELIVSLNNNGPMIGPSLEMMDSHHPNDDTYQNHDKHKQEQIERRPSSSSSASSSSTTTDTVVATKSKKKGFRFWCMAKDNSDPKQFPRYKKNMILSVVAIGGAISPVSSTIYYPALITMQEAFQTTDTTMNASLSIFTFFTAFFPLVWATFGDLFGRRRIYIISFFISFIGSVCCALSVNAEMFIVFRAFSAVGSSSAMSMGAGTIADIFEPHERGRAFAFYTCGPLLGPAIGPIIGGYLNQGLGWRSTFWFLSIFVFLTWLGIVFFLPETWRASPPAAPVAAITEKPISPTSSITEHPEEHLDKDIEAQRPKEQEAAKKRTRFVNPIGALKLLRYPNIALAVTFVGILFFVLYLNNTNFTRSYTLQYGFDSGLVGVCYL…		-0.44	-1.74	-0.37	1.36987	1.1044	0.4896	1.1278	MFS19
151626	fgenesh1_pm.01_#_395	ATGTCTGGAAACGATACTACGATTGATGCCTCGTACTTTAATGTGCTGTTCAGTGGATTCGCTTTGCTATCGGATGGCTATCAGTCGGGTGTGATCAGTTTTGTGAATCTGTTTCTGGGCAAGATTTATGGTCCTGACGTGTTCAATGCTGACATGAAGTCTCGCCTGTCGTATGCCATGTTTGTGGGTGCCATCGTCGGCCAACTAGGTTTCGGTCTTATTATCGATCGTGTCGGTCGTAAAATCGGGCTCGTAGCAACCACTGTTCTTGTCATCCTCGGTGCTGCTTTATCCTGTGCTTCAAGCGGAACTACAGTGGACGGCTTACTCTGGATGATGATTATTTCCAGAGGTATCCTCGGTGTGGGTGTGGGTGGAGAATACCCATGCAGTTCTGTG…	MSGNDTTIDASYFNVLFSGFALLSDGYQSGVISFVNLFLGKIYGPDVFNADMKSRLSYAMFVGAIVGQLGFGLIIDRVGRKIGLVATTVLVILGAALSCASSGTTVDGLLWMMIISRGILGVGVGGEYPCSSVSAGESADEVAPGKRGGLFVMVTNFVIDLGYVISAIVPVILLAIFKDNLEPVWRLSLGLGIVPPLSVLYCKSSITLPLCYNANHIIYRTSAMRKSVPYLLIIKRYWFRLLLTSGLWFIYDFISYPNGVFSSVIIDSVADGQSTIDVVAWNILLYAFYLPGCIAGAYSVDKIGRRKTLAFGLLAQGVVGMILGGVYEPLSKNCMPMFIIMYGIFLALGEYGPGPTMGLNSMELFPTAVRGTCYGIAAAVGKVGATVGTLAFVPMQEAM…		-0.22	-1.45	-0.35	44.7837	42.3712	19.4417	38.2277	MFS20
156084	fgenesh1_kg.04_#_126_#_1977_1_CCIA_CCIB_EXTA	ATGACACACGAAACGAAATGGCAATACAGCGGAAATAGAGACGATTTCTATAGCGCTTCTGAAGACACTGGCTATGAAAGGGGTTATTCCGACGAGGAGAAGGCACTAGTCCGTAAAATCGATTGGATGATTATGCCAATCATCTGCATCTTGGATTTCTTACAGTTTTTAGATAAATCAACCATCAATTATGCTGCTCTAATGACATTTAAGACTGATCTTCACTTGGTTGGAAATCAGTTTAGTTTACTGGGTTCCATTTTTTATCTTGGATACCTTGTATTTCAGATACCAAACAATTATTTATTGCAACGTATTCCTGTTGGAAGATATATTGGCGTTATCGTTGTTTTATGGGGAGCCGTGTTGATCTGTACTGCCTTCGGAACCAACTTTTCC…	MTHETKWQYSGNRDDFYSASEDTGYERGYSDEEKALVRKIDWMIMPIICILDFLQFLDKSTINYAALMTFKTDLHLVGNQFSLLGSIFYLGYLVFQIPNNYLLQRIPVGRYIGVIVVLWGAVLICTAFGTNFSQVAAMRFLLGFFEAGIYPSLTLLVSTFYRRSEQVARLGAFWICNGVALVVGGFVAYGIGHIGNPGGLKEWQWIMIILGGVTVVMGVISFFTLIDSPKSPSLKL		-0.01	-1.37	-1.04	30.3028	33.2125	13.9456	16.0556	MFS21
144035	e_gw1.05.153.1	ATGGATTCAAGGACGTCTTCCTTAAAGCCCTTTGTAATCTTCTGTGCAATGATTGCATCATTGGGTTCCTTCAACTCTGGTTTCAATACTTCTGCATTGAACATTCCCGGTAACTCCGTGAGATACTGTCCTAATGTCGAGCCTGGCGTAGTTACCTACTACCCCAACTCTCCTCTGCCTCAATGTATTCCTATGGGTGATTGGATTTGGGGTGTTACCAATGGTATGTTTGCTGTCGGTGGTCTCGTTGGTGCCATGTCCAACGGTTATATGGCCAACAAATTTGGCCGTCGTGATTCCATGATCATCATGAACGTCAACTTCTTTATCGGTGCCATCTTGCTTTCTCTCGCTACTTCCTCTGCTCAATTCGCTATCGGCCGTATTTTCGTCGGTATC…	MDSRTSSLKPFVIFCAMIASLGSFNSGFNTSALNIPGNSVRYCPNVEPGVVTYYPNSPLPQCIPMGDWIWGVTNGMFAVGGLVGAMSNGYMANKFGRRDSMIIMNVNFFIGAILLSLATSSAQFAIGRIFVGIGSGFMTCVIGIYVSEIAPPKYRGALTSLLQLFTTLGILIIECISLGLSSAIGWRIVVVITIVPTIGQMLILPFCARSPRWLVGQNRIDEARVEFIKLRNGDVEAEFTDMLLGLTKGAEENKPAPEADKDSANGFDNTPIKAEGDNAVFESEAQLNFLQIMSIGVLAKLCMKIFVVHALSQLTGINAIMYYSTNIFELSFGDNAKYVTVGVAALNVVITCVGLGLIDRLGRKTLLLISTAGMCVWCVVMTISMRFNVGALQVVCVML…		-0.96	-1.28	-1.5	151.276	85.2814	73.9592	57.7937	MFS22
156807	fgenesh1_kg.06_#_200_#_2185_2_CCIA_CCIB_EXTA	ATGGTATACTGTGGCCTGATCGCAGGTATCGGTGCTTTCTCTAACGGTTGGACTATCGGTTCTCCCAATGTTCCCGGTGATATCACCCACAACTGTCCTACTGGCAGTGCCCACACTGTCAATCCTGCTTTTCCTGATTGTTTACCCATGGAGACTGCCCTATGGGGTTTTGCCGTCTCCTCCTTCTGTGTTGGTGGTCTGATCGGTAGTGCTGTTGGTGGTGCTATCCAGACTAGATTGGGTCGTAGACTGACCATTATCGTCAACAATGCTGGTTTTATTGCTGGCGCTATTCTGATCGGTTGCTCTGTTCACACTGCCATGTTCATCATTGGTCGTATTCTCTGTGGTTTGTCATGTGGTCTCGGTTCGCTTGTCATTCCCACCTACCTTGGTGAG…	MVYCGLIAGIGAFSNGWTIGSPNVPGDITHNCPTGSAHTVNPAFPDCLPMETALWGFAVSSFCVGGLIGSAVGGAIQTRLGRRLTIIVNNAGFIAGAILIGCSVHTAMFIIGRILCGLSCGLGSLVIPTYLGEISTRKGRGLLGFFNQFFVVTGILLSSVIGLPTSNVPLWRLNYAIVAIPSIFQIFMMGTCVESPRYLISVGRIEDALISLQKLRGSADVSEEFFDIVAGQVGKKKAARLL		-0.4	-1.27	-0.46	72.9112	60.454	35.8977	57.1827	MFS23
155844	fgenesh1_kg.03_#_320_#_66_1_CCIA_CCIB_EXTA	ATGGTTGTTCAAGTCGGTATTAACGGTTTCGGTCGTATTGGTCGTATTGTCCTTCGTGCTACTGAGTCCAACAAGGATGTCCAAGTTGTTGCTATCAACGATCCCTTCATTCCTCTCGACTATATGGTCTACATGTTGAAGTACGATACTGTTCACGGTCGTTTCGATGGTTCCGTCGAGGCCAAGGATGGTAAGCTCGTTGTCAACGGTCATGCTATCGCCGTCTCTGCTGAGCGCGATCCTACCTCTATTCCTTGGGGTTCCGCTGGTGCTGACTACGTTGTCGAGTCCACTGGTGTCTTCACTACCACTGAAGCTGCCTCTGCTCATCTTAAGGGTGGTGCCAAGAAGGTCATCATCTCTGCTCCCTCTGCTGATGCCCCCATGTTCGTCTGTGGT…	MVVQVGINGFGRIGRIVLRATESNKDVQVVAINDPFIPLDYMVYMLKYDTVHGRFDGSVEAKDGKLVVNGHAIAVSAERDPTSIPWGSAGADYVVESTGVFTTTEAASAHLKGGAKKVIISAPSADAPMFVCGVNLEAYKSEYKVISNASCTTNCLAPLAKVINDNFGIADGLMTTVHATTATQKTVDGPSHKDWRGGRAAAANIIPSSTGAAKAVGKVIPALNGKLTGMAFRVPTPDVSVVDLTVNLSKGASYDEIKQAIKKASETTMKGVLGYTSDAVVSSDFVGEVCSSVFDAAAGIQLTPTFVKLIAWYDNEYGYSNRVVDLLVHAAKVDGAL	GAPDH housekeeping genes				3121.32	3524.99	2089.48	3455.81	GPD1
154682	fgenesh1_kg.01_#_29_#_898_1_CCIA_CCIB_EXTA	ATGGTTACTCAAGTTGGTATTAACGGTTTCGGCCGTATTGGTCGTATTGTTCTCCGTGCTTCTCTCTCTAACCCTGAAGTCCAAGTTGTTGCTATCAACGATCCCTTCATCCCCTTGGAATACATGGTCTACATGTTCAAGTACGATTCCGTTCACGGTCGTTTCCAAGGTACTGTTGAGGCCAAGGATGGTAAGCTCGTTGTCAACGGTAAGGAGATCTCCGTCTTCTCTGAGCGTGACCCTGCTCAAATCCCTTGGGGTTCCGTTGAAGCTGCCTATGTTGTTGAGTCTACTGGTGTCTTCACCTCTATTGATGCTGCTTCTGCCCATCTTCAAGGTGGTGCCAAGAAGGTTATCATCTCTGCTCCTTCTGGTGATGCTCCCATGTTTGTCTGTGGT…	MVTQVGINGFGRIGRIVLRASLSNPEVQVVAINDPFIPLEYMVYMFKYDSVHGRFQGTVEAKDGKLVVNGKEISVFSERDPAQIPWGSVEAAYVVESTGVFTSIDAASAHLQGGAKKVIISAPSGDAPMFVCGVNLEKYTSDLKVISNASCTTNCLAPLAKVINDNFGIVEGLMTTVHATTATQKTVDGPSNKDWRGGRGAGANIIPSSTGAAKAVGKVIPELNGKLTGMAFRVPTPDVSVVDLTVRLEKGATYEEIKAVIKKASENELKGILGYTNDQVVSTDFVGDAQSSIFDAAAGIALNDKFVKLVSWYDNEFGYSNRVIDLLAYAAKVDAAAQ					1866.41	2157.04	2020.22	1668.82	GPD2
****168026	fgenesh1_pg.12_#_86	ATGTCTACTATCAACACTGGTATTAACGGTTTCGGTCGCATTGGCCGTATTGTCTTGCGTGCCTCCCTCGAAAACCCCAAGGTCAAGGTCGTCGCTATCAATGATCCCTTCATTGATCTTGAATACATGGTCTACATGTTCAAGTATGATTCCACTCACGGCCGATTCAAGGGCACTGTCGAGCACAAGGACGGTAAACTGGTAGTCAATGGCCACGAAATCGCAGTTCATGCCGAACGTGATCCAGCTCAAATCCCCTGGGGTTCTCATGGCGCTGATTATGTTATCGAATCGACTGGTGTATTCACTACCAAGGACGCTGCTTCTGCTCATCTCAAAGGTGGGGCGAAAAAGGTTATCATTTCAGCCCCTTCTGCGGATGCCCCTATGTTTGTTGTA…	MSTINTGINGFGRIGRIVLRASLENPKVKVVAINDPFIDLEYMVYMFKYDSTHGRFKGTVEHKDGKLVVNGHEIAVHAERDPAQIPWGSHGADYVIESTGVFTTKDAASAHLKGGAKKVIISAPSADAPMFVVGVNLDKYTSDLTVISNASCTTNCLAPLAKVIHDNYGILEGLMTTVHATTATQKTVDGPSNKDWRGGRGAGANIIPSSTGAAKAVGKVIPELNGKLTGMAFRVPTPDVSVVDLTVRLEKPASYDEIKATIKKASESEELKGILGYTEDQVVSTDFVGDAHSSIFDAKAGIQLSPTFVKLISWYDNEFGYSTRVVDLLAYVAGKDGAL					687.491	660.954	377.777	483.292	GPD3
*	Highly expressed genes (genes with a TPM value >20)
*	Highly expressed genes that are more (darker) or less (brighter) upregulated in response to azoles.
*	Highly expressed genes that are more (darker) or less (brighter) downregulated in response to azoles.
**	Used the v3 number IDs and sequences here because they were only correctly annotaed in v3. These sequences were confirmed to be coorect for the PDR transporters after cloning and sequencing their cDNA ORFs.
***	PDR5 and PDR7 were wrongly predicted in both CBS277.49 v2 and v3 of the JGI database (the sequnces highlighted in grey are the correct sequences that were experimentally verified).
****	This was the housekeeping gene that was used for the normalization of the qPCR results.
Remarks: Whether the up- or downregulation of certain genes is meaningful very much depends on the true expression levels which are reflected by the TPM values. The TPM values of the three GAPDH housekeeping genes are between 378-3525. TPM values below 1 really are minor mRNA species that are unlikely to lead to large amounts of protein that could protect cells against high concentrations of drug…
